# Supplementary material for: Clonal Expansion in Multiple Phyllosticta Species Causing Citrus Black Spot or Similar Symptoms in China
Source: J Fungi (Basel). 2023 Apr 6;9(4):449. doi: 10.3390/jof9040449 (PMC10145914; doi:10.3390/jof9040449)
Supplement: Supplementary file 1 [file jof-09-00449-s001.zip]

Archive with 2 entries (2 files):
- Supplementary Figures S1-S8.pdf
- Supplementary_Tables S1-S7.xlsx
