# Supplementary material for: Clonal Expansion in Multiple Phyllosticta Species Causing Citrus Black Spot or Similar Symptoms in China
Source: J Fungi (Basel). 2023 Apr 6;9(4):449. doi: 10.3390/jof9040449 (PMC10145914; doi:10.3390/jof9040449)
Supplement: Supplementary file 1 [file jof-09-00449-s001.zip › Supplementary_Tables S1-S7.xlsx]

## Sheet: Table S1
Table S1. Isolates sequenced and used for phylogenetic analyses and morphological investigations in this study.
Identity	Genotypeb	Isolates No.c	Host		Location	Collect Year	Collector	GenBank accession NO.d
								ITS	actA	tef1	gapdh	LSU	rpb2
P. capitalensis	AABBAA	CLW002f	C. sinensis cv. Navel	fruit	Yiyang, Hunan	2019	S. S. Tan & H. Y. Li	OP872147	OP892757	OP892943	OP893194	OP922273	OP893380
	AABBAA	CLW038f	C. sinensis cv. Navel	leaf	Hunan	Unknow	Unknow	OP872148	OP892760	OP892988	OP893195	OP922274	OP893396
	AABBAA	CLW070	C. reticulata cv. Ponkan	leaf	Hunan	Unknow	Unknow	OP872149	OP892782	OP892945	OP893196	OP922275	OP893397
	AABBAA	CLW107	C. reticulata cv. Unshiu	fruit	Taizhou, Zhejiang	2016	Y. B. Zeng & H. Y. Li	OP872150	OP892830	OP893047	OP893224	OP922276	OP893428
	AABBAA	CLW110	C. reticulata cv. Ponkan	fruit	Xiangxi, Hunan	2019	S. S. Tan & H. Y. Li	OP872151	OP892845	OP893048	OP893197	OP922306	OP893429
	AABBAA	CLW116	C. reticulata cv. Ponkan	leaf	Xiangxi, Hunan	2019	S. S. Tan & H. Y. Li	OP872152	OP892761	OP892946	OP893198	OP922277	OP893430
	AABBAA	CLW217	C. reticulata cv. Ponkan	leaf	Yichun, Jiangxi	2019	S. An Hu & H. Y. Li	OP872153	OP892762	OP892947	OP893298	OP922278	OP893438
	AABBAA	CLW232	C. sinensis cv. Navel	leaf	Ganzhou, Jiangxi	2019	Q. D. Liu & H. Y. Li	OP872154	OP892763	OP892948	OP893199	OP922307	OP893439
	AABBAA	CLW251	C. reticulata cv. Ponkan	leaf	Yichang, Hubei	2019	H. P. Xie & H. Y. Li	OP872155	OP892764	OP892986	OP893296	OP922321	OP893446
	AABBAA	CLW319	C. reticulata cv. Unshiu	leaf	Yichang, Hubei	2019	H. P. Xie & H. Y. Li	OP872156	OP892765	OP892949	OP893200	OP922279	OP893441
	AABBAB	CLW400f	C. reticulata cv. Ponkan	fruit	Nanping, Fujian	2019	Unknow	OP872157	OP892783	OP892950	OP893201	OP922280	OP893445
	AABCAA	CLW078f	C. reticulata cv. Unshiu	leaf	Shaoyang, Hunan	2019	Y. T. Zeng & H. Y. Li	OP872158	OP892831	OP892951	OP893295	OP922308	OP893432
	AABCAA	CLW369f	C. reticulata cv. Chunjian	leaf	Huaihua, Hunan	2019	Y. T. Zeng & H. Y. Li	OP872159	OP892784	OP892952	OP893213	OP922281	OP893386
	AABCAA	CLW386	C. paradisi cv. Changshanhuyou	leaf	Quzhou, Zhejiang	2019	T. Xiong & H. Y. Li	OP872160	OP892832	OP892953	OP893214	OP922282	OP893398
	ABBBAA	CLW374	C. sinensis cv. Blood	fruit	Wanzhou, Chongqing	2019	X. E Xiao & H. Y. Li	OP872161	OP892814	OP892954	OP893300	OP922283	OP893399
	ABBBAA	CLW401f	C. reticulata cv. Ponkan	fruit	Nanping, Fujian	2019	Unknow	OP872162	OP892815	OP892955	OP893202	OP922284	OP893444
	ABBBAA	CLW245f	C. limon	fruit	Wanzhou, Chongqing	2019	X. E Xiao & H. Y. Li	OP872163	OP892774	OP892956	OP893203	OP922285	OP893414
	ABBCAA	CLW239f	C. reticulata cv. Ponkan	leaf	Yichun, Jiangxi	2019	S. An Hu & H. Y. Li	OP872164	OP892775	OP893049	OP893215	OP922286	OP893433
	ABBCAA	CLW394f	C. reticulata cv. Ponkan	fruit	Nanping, Fujian	2019	Unknow	OP872165	OP892853	OP892957	OP893216	OP922287	OP893413
	ABBHAA	CLW193f	C. reticulata cv. Ponkan	leaf	Yichun, Jiangxi	2019	S. An Hu & H. Y. Li	OP872166	OP892776	OP892958	OP893303	OP922288	OP893437
	ACBBAA	CLW013f	C. reticulata cv. Unshiu	leaf	Shaoyang, Hunan	2019	Y. T. Zeng & H. Y. Li	OP872167	OP892844	OP893050	OP893204	OP922309	OP893422
	ACBBAA	CLW042f	C. reticulata cv. Unshiu	leaf	Shaoyang, Hunan	2019	Y. T. Zeng & H. Y. Li	OP872168	OP892821	OP892959	OP893205	OP922322	OP893434
	ACBCBA	CLW183f	C. reticulata cv. Unshiu	leaf	Shaoyang, Hunan	2019	Y. T. Zeng & H. Y. Li	OP872169	OP892781	OP892981	OP893217	OP922301	OP893443
	AABBA-	CLW031f	C. sinensis cv. Navel	fruit	Xiangxi, Hunan	2019	S. S. Tan & H. Y. Li	OP872170	OP892846	OP892989	OP893206	OP922289	-
	AABB--	CLW144	C. reticulata cv. Ponkan	leaf	Xiangxi, Hunan	2019	S. S. Tan & H. Y. Li	OP872171	OP892766	OP892978	OP893301	-	-
	AABBA-	CLW190f	C. reticulata cv. Unshiu	fruit	Shaoyang, Hunan	2019	Y. T. Zeng & H. Y. Li	OP872172	OP892848	OP892944	OP893306	OP922290	-
	AABBA-	CLW268	C. reticulata cv. Unshiu	leaf	Yichang, Hubei	2019	H. P. Xie & H. Y. Li	OP872173	OP892833	OP893051	OP893207	OP922291	-
	AABBA-	CLW366	C. reticulata cv. Shatangju	leaf	Wanzhou, Chongqing	2019	X. E Xiao & H. Y. Li	OP872174	OP892859	OP892990	OP893208	OP922292	-
	AAB-AA	CLW255f	C. reticulata cv. Ponkan	leaf	Yichang, Hubei	2019	H. P. Xie & H. Y. Li	OP872175	OP892849	OP893052	-	OP922293	OP893383
	AABCA-	CLW392f	C. reticulata cv. Ponkan	fruit	Nanping, Fujian	2019	Unknow	OP872176	OP892785	OP892991	OP893218	OP922294	-
	ABBCA-	CLW008f	C. sinensis cv. Navel	leaf	Yiyang, Hunan	2019	S. S. Tan & H. Y. Li	OP872177	OP892847	OP892992	OP893304	OP922295	-
	ABBCA-	CLW097	C. sinensis cv. Navel	leaf	Xiangxi, Hunan	2019	S. S. Tan & H. Y. Li	OP872178	OP892841	OP892960	OP893219	OP922296	-
	ABBCA-	CLW248	C. limon	fruit	Wanzhou, Chongqing	2019	X. E Xiao & H. Y. Li	OP872179	OP892777	OP892982	OP893302	OP922297	-
	ABBC-A	CLW353f	C. sinensis cv. Navel	fruit	Qiandongnan, Guizhou	2019	T. Xiong & H. Y. Li	OP872180	OP892816	OP892993	OP893220	-	OP893440
	ACBCA-	CLW350f	C. sinensis cv. Navel	fruit	Qiandongnan, Guizhou	2019	T. Xiong & H. Y. Li	OP872181	OP892825	OP892994	OP893221	OP922311
P. capitalensis	A-----	CLW007	C. sinensis cv. Navel	leaf	Yiyang, Hunan	2019	S. S. Tan & H. Y. Li	OP872182	-	-	-	-	-
	A-----	CLW016	C. reticulata cv. Unshiu	leaf	Shaoyang, Hunan	2019	Y. T. Zeng & H. Y. Li	OP872183	-	-	-	-	-
	A-----	CLW023	C. reticulata cv. Unshiu	leaf	Shaoyang, Hunan	2019	Y. T. Zeng & H. Y. Li	OP872184	-	-	-	-	-
	A-----	CLW030	C. sinensis cv. Navel	leaf	Xiangxi, Hunan	2019	S. S. Tan & H. Y. Li	OP872185	-	-	-	-	-
	A-----	CLW032	C. sinensis cv. Navel	leaf	Xiangxi, Hunan	2019	S. S. Tan & H. Y. Li	OP872186	-	-	-	-	-
	A-----	CLW036	C. sinensis cv. Navel	fruit	Xiangxi, Hunan	2019	S. S. Tan & H. Y. Li	OP872187	-	-	-	-	-
	A-----	CLW043	C. reticulata cv. Unshiu	leaf	Shaoyang, Hunan	2019	Y. T. Zeng & H. Y. Li	OP872188	-	-	-	-	-
	A-----	CLW049	C. reticulata cv. Unshiu	leaf	Shaoyang, Hunan	2019	Y. T. Zeng & H. Y. Li	OP872189	-	-	-	-	-
	A-----	CLW052	C. reticulata cv. Unshiu	leaf	Shaoyang, Hunan	2019	Y. T. Zeng & H. Y. Li	OP872190	-	-	-	-	-
	A-----	CLW053	C. reticulata cv. Ponkan	leaf	Xiangxi, Hunan	2019	S. S. Tan & H. Y. Li	OP872191	-	-	-	-	-
	A-----	CLW074	C. reticulata cv. Ponkan	leaf	Xiangxi, Hunan	2019	S. S. Tan & H. Y. Li	OP872192	-	-	-	-	-
	A-----	CLW082	C. reticulata cv. Unshiu	leaf	Shaoyang, Hunan	2019	Y. T. Zeng & H. Y. Li	OP872193	-	-	-	-	-
	A-----	CLW084	C. reticulata cv. Unshiu	leaf	Shaoyang, Hunan	2019	Y. T. Zeng & H. Y. Li	OP872194	-	-	-	-	-
	A-----	CLW086	C. sinensis cv. Navel	leaf	Xiangxi, Hunan	2019	S. S. Tan & H. Y. Li	OP872195	-	-	-	-	-
	A-----	CLW096	C. sinensis cv. Navel	leaf	Xiangxi, Hunan	2019	S. S. Tan & H. Y. Li	OP872196	-	-	-	-	-
	A-----	CLW102	C. sinensis cv. Navel	leaf	Xiangxi, Hunan	2019	S. S. Tan & H. Y. Li	OP872197	-	-	-	-	-
	A-----	CLW104	C. sinensis cv. Navel	leaf	Xiangxi, Hunan	2019	S. S. Tan & H. Y. Li	OP872198	-	-	-	-	-
	A-----	CLW105	C. sinensis cv. Navel	leaf	Xiangxi, Hunan	2019	S. S. Tan & H. Y. Li	OP872199	-	-	-	-	-
	A-----	CLW106	C. sinensis cv. Navel	leaf	Xiangxi, Hunan	2019	S. S. Tan & H. Y. Li	OP872200	-	-	-	-	-
	A-----	CLW113	C. reticulata cv. Ponkan	leaf	Xiangxi, Hunan	2019	S. S. Tan & H. Y. Li	OP872201	-	-	-	-	-
	A-----	CLW128	C. reticulata cv. Ponkan	leaf	Xiangxi, Hunan	2019	S. S. Tan & H. Y. Li	OP872202	-	-	-	-	-
	A-----	CLW136	C. reticulata cv. Ponkan	fruit	Xiangxi, Hunan	2019	S. S. Tan & H. Y. Li	OP872203	-	-	-	-	-
	A-----	CLW141	C. reticulata cv. Ponkan	fruit	Xiangxi, Hunan	2019	S. S. Tan & H. Y. Li	OP872204	-	-	-	-	-
	A-----	CLW145	C. reticulata cv. Ponkan	leaf	Xiangxi, Hunan	2019	S. S. Tan & H. Y. Li	OP872205	-	-	-	-	-
	A-----	CLW146	C. reticulata cv. Ponkan	leaf	Xiangxi, Hunan	2019	S. S. Tan & H. Y. Li	OP872206	-	-	-	-	-
	A-----	CLW147	C. reticulata cv. Ponkan	leaf	Xiangxi, Hunan	2019	S. S. Tan & H. Y. Li	OP872207	-	-	-	-	-
	A-----	CLW149	C. reticulata cv. Ponkan	leaf	Xiangxi, Hunan	2019	S. S. Tan & H. Y. Li	OP872208	-	-	-	-	-
	A-----	CLW158	C. reticulata cv. Ponkan	leaf	Xiangxi, Hunan	2019	S. S. Tan & H. Y. Li	OP872209	-	-	-	-	-
	A-----	CLW161	C. reticulata cv. Ponkan	leaf	Xiangxi, Hunan	2019	S. S. Tan & H. Y. Li	OP872210	-	-	-	-	-
	A-----	CLW162	C. reticulata cv. Ponkan	leaf	Xiangxi, Hunan	2019	S. S. Tan & H. Y. Li	OP872211	-	-	-	-	-
	A-----	CLW171	C. reticulata cv. Unshiu	leaf	Shaoyang, Hunan	2019	Y. T. Zeng & H. Y. Li	OP872212	-	-	-	-	-
	A-----	CLW177	C. reticulata cv. Unshiu	leaf	Shaoyang, Hunan	2019	Y. T. Zeng & H. Y. Li	OP872213	-	-	-	-	-
	A-----	CLW186	C. reticulata cv. Unshiu	leaf	Shaoyang, Hunan	2019	Y. T. Zeng & H. Y. Li	OP872214	-	-	-	-	-
	A-----	CLW195	C. reticulata cv. Ponkan	leaf	Yichun, Jiangxi	2019	S. An Hu & H. Y. Li	OP872215	-	-	-	-	-
	A-----	CLW202	C. reticulata cv. Woju	leaf	Ganzhou, Jiangxi	2019	Q. D. Liu & H. Y. Li	OP872216	-	-	-	-	-
	A-----	CLW257	C. reticulata cv. Ponkan	leaf	Yichang, Hubei	2019	H. P. Xie & H. Y. Li	OP872217	-	-	-	-	-
	A-----	CLW260	C. reticulata cv. Ponkan	leaf	Yichang, Hubei	2019	H. P. Xie & H. Y. Li	OP872218	-	-	-	-	-
	A-----	CLW265	C. reticulata cv. Ponkan	leaf	Yichang, Hubei	2019	H. P. Xie & H. Y. Li	OP872219	-	-	-	-	-
	A-----	CLW277	C. reticulata cv. Unshiu	leaf	Yichang, Hubei	2019	H. P. Xie & H. Y. Li	OP872220	-	-	-	-	-
	A-----	CLW281	C. reticulata cv. Unshiu	leaf	Yichang, Hubei	2019	H. P. Xie & H. Y. Li	OP872221	-	-	-	-	-
	A-----	CLW285	C. reticulata cv. Unshiu	leaf	Yichang, Hubei	2019	H. P. Xie & H. Y. Li	OP872222	-	-	-	-	-
	A-----	CLW293	C. reticulata cv. Unshiu	leaf	Yichang, Hubei	2019	H. P. Xie & H. Y. Li	OP872223	-	-	-	-	-
	A-----	CLW300	C. reticulata cv. Unshiu	leaf	Yichang, Hubei	2019	H. P. Xie & H. Y. Li	OP872224	-	-	-	-	-
	A-----	CLW320	C. reticulata cv. Unshiu	leaf	Yichang, Hubei	2019	H. P. Xie & H. Y. Li	OP872225	-	-	-	-	-
	A-----	CLW323	C. reticulata cv. Unshiu	leaf	Yichang, Hubei	2019	H. P. Xie & H. Y. Li	OP872226	-	-	-	-	-
	A-----	CLW324	C. reticulata cv. Unshiu	leaf	Yichang, Hubei	2019	H. P. Xie & H. Y. Li	OP872227	-	-	-	-	-
	A-----	CLW326	C. reticulata cv. Unshiu	leaf	Yichang, Hubei	2019	H. P. Xie & H. Y. Li	OP872228	-	-	-	-	-
	A-----	CLW328	C. reticulata cv. Unshiu	leaf	Yichang, Hubei	2019	H. P. Xie & H. Y. Li	OP872229	-	-	-	-	-
	A-----	CLW332	C. reticulata cv. Unshiu	leaf	Yichang, Hubei	2019	H. P. Xie & H. Y. Li	OP872230	-	-	-	-	-
	A-----	CLW335	C. reticulata cv. Unshiu	leaf	Yichang, Hubei	2019	H. P. Xie & H. Y. Li	OP872231	-	-	-	-	-
	A-----	CLW340	C. reticulata cv. Unshiu	leaf	Yichang, Hubei	2019	H. P. Xie & H. Y. Li	OP872232	-	-	-	-	-
	A-----	CLW344	C. reticulata cv. Unshiu	leaf	Yichang, Hubei	2019	H. P. Xie & H. Y. Li	OP872233	-	-	-	-	-
	A-----	CLW352	C. sinensis cv. Navel	fruit	Qiandongnan, Guizhou	2019	T. Xiong & H. Y. Li	OP872234	-	-	-	-	-
	BABBAA	CLW142f	C. reticulata cv. Ponkan	fruit	Xiangxi, Hunan	2019	S. S. Tan & H. Y. Li	OP872235	OP892852	OP892995	OP893228	OP922331	OP893389
	BABBAA	CLW243	C. limon	fruit	Wanzhou, Chongqing	2019	X. E Xiao & H. Y. Li	OP872236	OP892786	OP892996	OP893229	OP922332	OP893423
	BABBAA	CLW244f	C. limon	fruit	Wanzhou, Chongqing	2019	X. E Xiao & H. Y. Li	OP872237	OP892787	OP892997	OP893230	OP922333	OP893425
	BABBAA	CLW391	C. reticulata cv. Ponkan	fruit	Nanping, Fujian	2019	Unknow	OP872238	OP892788	OP892998	OP893231	OP922334	OP893387
	BABBCA	CLW055f	C. reticulata cv. Ponkan	leaf	Xiangxi, Hunan	2019	S. S. Tan & H. Y. Li	OP872239	OP892767	OP892983	OP893209	OP922302	OP893400
	BABBCA	CLW118f	C. reticulata cv. Ponkan	leaf	Xiangxi, Hunan	2019	S. S. Tan & H. Y. Li	OP872240	OP892834	OP892999	OP893232	OP922347	OP893406
	BABBCA	CLW156	C. reticulata cv. Ponkan	fruit	Xiangxi, Hunan	2019	S. S. Tan & H. Y. Li	OP872241	OP892789	OP893000	OP893233	OP922348	OP893381
	BABBCA	CLW253	C. reticulata cv. Ponkan	leaf	Shaoyang, Hunan	2019	Y. T. Zeng & H. Y. Li	OP872242	OP892790	OP893001	OP893234	OP922349	OP893407
	BABBCA	CLW269	C. reticulata cv. Unshiu	leaf	Yichang, Hubei	2019	H. P. Xie & H. Y. Li	OP872243	OP892791	OP893002	OP893226	OP922350	OP893426
	BABBCA	CLW385	C. paradisi cv. Changshanhuyou	leaf	Quzhou, Zhejiang	2019	T. Xiong & H. Y. Li	OP872244	OP892792	OP893003	OP893235	OP922351	OP893415
	BABBCA	CLW389	C. reticulata cv. Ponkan	fruit	Nanping, Fujian	2019	Unknow	OP872245	OP892793	OP893004	OP893236	OP922352	OP893417
	BABBCA	CLW390	C. reticulata cv. Ponkan	fruit	Nanping, Fujian	2019	Unknow	OP872246	OP892854	OP893005	OP893237	OP922328	OP893388
	BABCCA	CLW085f	C. reticulata cv. Unshiu	fruit	Shaoyang, Hunan	2019	Y. T. Zeng & H. Y. Li	OP872247	OP892835	OP892987	OP893222	OP922303	OP893435
	BABCCA	CLW148f	C. reticulata cv. Ponkan	leaf	Xiangxi, Hunan	2019	S. S. Tan & H. Y. Li	OP872248	OP892794	OP893006	OP893258	OP922353	OP893394
	BABCCA	CLW196	C. reticulata cv. Ponkan	leaf	Yichun, Jiangxi	2019	S. An Hu & H. Y. Li	OP872249	OP892857	OP893007	OP893259	OP922359	OP893416
	BBBBCA	CLW018f	C. reticulata cv. Unshiu	fruit	Shaoyang, Hunan	2019	Y. T. Zeng & H. Y. Li	OP872250	OP892842	OP892979	OP893210	OP922304	OP893442
	BBBFAA	CLW368f	C. reticulata cv. Shatangju	leaf	Wanzhou, Chongqing	2019	X. E Xiao & H. Y. Li	OP872251	OP892856	OP893008	OP893280	OP922335	OP893418
	BBBFAA	CLW376f	C. sinensis cv. Blood	leaf	Wanzhou, Chongqing	2019	X. E Xiao & H. Y. Li	OP872252	OP892817	OP893009	OP893281	OP922312	OP893424
	BBBFAA	CLW421	C. limon	fruit	Ziyang, Sichuan	2017	Y. B. Zeng & H. Y. Li	OP872253	OP892818	OP893010	OP893282	OP922313	OP893427
	BABBA-	CLW010f	C. reticulata cv. Unshiu	leaf	Shaoyang, Hunan	2019	Y. T. Zeng & H. Y. Li	OP872254	OP892836	OP892961	OP893305	OP922298	-
	BABBC-	CLW001f	C. sinensis cv. Navel	leaf	Yiyang, Hunan	2019	S. S. Tan & H. Y. Li	OP872255	OP892826	OP892984	OP893211	OP922360	-
	BABBC-	CLW051	C. reticulata cv. Unshiu	leaf	Yichun, Jiangxi	2019	S. An Hu & H. Y. Li	OP872256	OP892768	OP893054	OP893299	OP922329	-
	BABBC-	CLW079f	C. reticulata cv. Unshiu	leaf	Shaoyang, Hunan	2019	Y. T. Zeng & H. Y. Li	OP872257	OP892837	OP892962	OP893225	OP922305	-
	BABBC-	CLW090	C. sinensis cv. Navel	leaf	Xiangxi, Hunan	2019	S. S. Tan & H. Y. Li	OP872258	OP892838	OP893011	OP893212	OP922330	-
	BABBC-	CLW219	C. reticulata cv. Ponkan	leaf	Yichun, Jiangxi	2019	S. An Hu & H. Y. Li	OP872259	OP892795	OP892963	OP893238	OP922354	-
	BABBC-	CLW365	C. maxima cv. Guanximiyou	leaf	Zhangzhou, Fujian	2015	J. W. Lv & H. Y. Li	OP872260	OP892796	OP893012	OP893239	OP922362	-
	BABCC-	CLW166f	C. reticulata cv. Unshiu	leaf	Shaoyang, Hunan	2019	Y. T. Zeng & H. Y. Li	OP872261	OP892797	OP893013	OP893260	OP922355	-
	BABCC-	CLW403f	C. reticulata cv. Ponkan	fruit	Nanping, Fujian	2019	Unknow	OP872262	OP892798	OP893014	OP893261	OP922356	-
	BCBBA-	CLW005f	C. sinensis cv. Navel	fruit	Yiyang, Hunan	2019	S. S. Tan & H. Y. Li	OP872263	OP892822	OP892980	OP893297	OP922299	-
	BCBBA-	CLW207f	C. reticulata cv. Ponkan	leaf	Yichun, Jiangxi	2019	S. An Hu & H. Y. Li	OP872264	OP892823	OP893015	OP893240	OP922314	-
	BABCA-	CLW057f	C. reticulata cv. Ponkan	fruit	Xiangxi, Hunan	2019	S. S. Tan & H. Y. Li	OP872265	OP892799	OP893016	OP893223	OP922300	-
	BABDA-	CLW363f	C. maxima cv. Guanximiyou	leaf	Zhangzhou, Fujian	2015	J. W. Lv & H. Y. Li	OP872266	OP892839	OP892964	OP893287	OP922336	-
	BABEA-	CLW364f	C. maxima cv. Guanximiyou	leaf	Zhangzhou, Fujian	2015	J. W. Lv & H. Y. Li	OP872267	OP892800	OP893017	OP893290	OP922337	-
	BAB---	CLW342f	C. reticulata cv. Unshiu	leaf	Yichang, Hubei	2019	H. P. Xie & H. Y. Li	OP872268	OP892801	OP892985	-	-	-
	BBBBA-	CLW378f	C. limon	leaf	Wanzhou, Chongqing	2019	X. E Xiao & H. Y. Li	OP872269	OP892819	OP893018	OP893241	OP922382	-
	BBBBC-	CLW372f	C. paradisi cv. Changshanhuyou	leaf	Quzhou, Zhejiang	2019	T. Xiong & H. Y. Li	OP872270	OP892867	OP893019	OP893242	OP922357	-
	BBBCA-	CLW367	C. reticulata cv. Shatangju	leaf	Wanzhou, Chongqing	2019	X. E Xiao & H. Y. Li	OP872271	OP892820	OP892965	OP893262	OP922338	-
	B-BBAA	CLW360f	C. maxima cv. Guanximiyou	leaf	Longyan, Fujian	2019	T. Xiong & H. Y. Li	OP872272	-	OP893020	OP893243	OP922363	-
	B-----	CLW015	C. reticulata cv. Unshiu	leaf	Shaoyang, Hunan	2019	Y. T. Zeng & H. Y. Li	OP872273	-	-	-	-	-
	B-----	CLW019	C. reticulata cv. Unshiu	leaf	Shaoyang, Hunan	2019	Y. T. Zeng & H. Y. Li	OP872274	-	-	-	-	-
	B-----	CLW021	C. reticulata cv. Unshiu	leaf	Shaoyang, Hunan	2019	Y. T. Zeng & H. Y. Li	OP872275	-	-	-	-	-
	B-----	CLW022	C. reticulata cv. Unshiu	leaf	Shaoyang, Hunan	2019	Y. T. Zeng & H. Y. Li	OP872276	-	-	-	-	-
	B-----	CLW024	C. reticulata cv. Unshiu	leaf	Shaoyang, Hunan	2019	Y. T. Zeng & H. Y. Li	OP872277	-	-	-	-	-
	B-----	CLW026	C. reticulata cv. Unshiu	leaf	Shaoyang, Hunan	2019	Y. T. Zeng & H. Y. Li	OP872278	-	-	-	-	-
	B-----	CLW028	C. reticulata cv. Unshiu	leaf	Shaoyang, Hunan	2019	Y. T. Zeng & H. Y. Li	OP872279	-	-	-	-	-
	B-----	CLW056	C. reticulata cv. Ponkan	leaf	Xiangxi, Hunan	2019	S. S. Tan & H. Y. Li	OP872280	-	-	-	-	-
	B-----	CLW060	C. reticulata cv. Ponkan	leaf	Xiangxi, Hunan	2019	S. S. Tan & H. Y. Li	OP872281	-	-	-	-	-
	B-----	CLW062	C. reticulata cv. Ponkan	leaf	Xiangxi, Hunan	2019	S. S. Tan & H. Y. Li	OP872282	-	-	-	-	-
	B-----	CLW066	C. reticulata cv. Ponkan	fruit	Xiangxi, Hunan	2019	S. S. Tan & H. Y. Li	OP872283	-	-	-	-	-
	B-----	CLW075	C. reticulata cv. Ponkan	leaf	Xiangxi, Hunan	2019	S. S. Tan & H. Y. Li	OP872284	-	-	-	-	-
	B-----	CLW077	C. reticulata cv. Ponkan	leaf	Xiangxi, Hunan	2019	S. S. Tan & H. Y. Li	OP872285	-	-	-	-	-
	B-----	CLW092	C. sinensis cv. Navel	leaf	Xiangxi, Hunan	2019	S. S. Tan & H. Y. Li	OP872286	-	-	-	-	-
	B-----	CLW098	C. sinensis cv. Navel	leaf	Xiangxi, Hunan	2019	S. S. Tan & H. Y. Li	OP872287	-	-	-	-	-
	B-----	CLW103	C. sinensis cv. Navel	leaf	Xiangxi, Hunan	2019	S. S. Tan & H. Y. Li	OP872288	-	-	-	-	-
	B-----	CLW111	C. reticulata cv. Ponkan	leaf	Xiangxi, Hunan	2019	S. S. Tan & H. Y. Li	OP872289	-	-	-	-	-
	B-----	CLW114	C. reticulata cv. Ponkan	leaf	Xiangxi, Hunan	2019	S. S. Tan & H. Y. Li	OP872290	-	-	-	-	-
	B-----	CLW119	C. reticulata cv. Ponkan	leaf	Xiangxi, Hunan	2019	S. S. Tan & H. Y. Li	OP872291	-	-	-	-	-
	B-----	CLW120	C. reticulata cv. Ponkan	leaf	Xiangxi, Hunan	2019	S. S. Tan & H. Y. Li	OP872292	-	-	-	-	-
	B-----	CLW125	C. reticulata cv. Ponkan	leaf	Xiangxi, Hunan	2019	S. S. Tan & H. Y. Li	OP872293	-	-	-	-	-
	B-----	CLW130	C. reticulata cv. Ponkan	leaf	Xiangxi, Hunan	2019	S. S. Tan & H. Y. Li	OP872294	-	-	-	-	-
	B-----	CLW132	C. reticulata cv. Ponkan	leaf	Xiangxi, Hunan	2019	S. S. Tan & H. Y. Li	OP872295	-	-	-	-	-
	B-----	CLW133	C. reticulata cv. Ponkan	leaf	Xiangxi, Hunan	2019	S. S. Tan & H. Y. Li	OP872296	-	-	-	-	-
	B-----	CLW135	C. reticulata cv. Ponkan	leaf	Xiangxi, Hunan	2019	S. S. Tan & H. Y. Li	OP872297	-	-	-	-	-
	B-----	CLW138	C. reticulata cv. Ponkan	leaf	Xiangxi, Hunan	2019	S. S. Tan & H. Y. Li	OP872298	-	-	-	-	-
	B-----	CLW143	C. reticulata cv. Ponkan	leaf	Xiangxi, Hunan	2019	S. S. Tan & H. Y. Li	OP872299	-	-	-	-	-
	B-----	CLW151	C. reticulata cv. Ponkan	leaf	Xiangxi, Hunan	2019	S. S. Tan & H. Y. Li	OP872300	-	-	-	-	-
	B-----	CLW152	C. reticulata cv. Ponkan	leaf	Xiangxi, Hunan	2019	S. S. Tan & H. Y. Li	OP872301	-	-	-	-	-
	B-----	CLW155	C. reticulata cv. Ponkan	leaf	Xiangxi, Hunan	2019	S. S. Tan & H. Y. Li	OP872302	-	-	-	-	-
	B-----	CLW172	C. reticulata cv. Unshiu	leaf	Shaoyang, Hunan	2019	Y. T. Zeng & H. Y. Li	OP872303	-	-	-	-	-
	B-----	CLW173	C. reticulata cv. Unshiu	leaf	Shaoyang, Hunan	2019	Y. T. Zeng & H. Y. Li	OP872304	-	-	-	-	-
	B-----	CLW176	C. reticulata cv. Unshiu	leaf	Shaoyang, Hunan	2019	Y. T. Zeng & H. Y. Li	OP872305	-	-	-	-	-
	B-----	CLW178	C. reticulata cv. Unshiu	leaf	Shaoyang, Hunan	2019	Y. T. Zeng & H. Y. Li	OP872306	-	-	-	-	-
	B-----	CLW184	C. reticulata cv. Unshiu	leaf	Shaoyang, Hunan	2019	Y. T. Zeng & H. Y. Li	OP872307	-	-	-	-	-
	B-----	CLW189	C. reticulata cv. Unshiu	leaf	Shaoyang, Hunan	2019	Y. T. Zeng & H. Y. Li	OP872308	-	-	-	-	-
	B-----	CLW192	C. reticulata cv. Unshiu	leaf	Shaoyang, Hunan	2019	Y. T. Zeng & H. Y. Li	OP872309	-	-	-	-	-
	B-----	CLW194	C. reticulata cv. Ponkan	leaf	Yichun, Jiangxi	2019	S. An Hu & H. Y. Li	OP872310	-	-	-	-	-
	B-----	CLW197	C. reticulata cv. Ponkan	leaf	Yichun, Jiangxi	2019	S. An Hu & H. Y. Li	OP872311	-	-	-	-	-
	B-----	CLW199	C. reticulata cv. Ponkan	leaf	Yichun, Jiangxi	2019	S. An Hu & H. Y. Li	OP872312	-	-	-	-	-
	B-----	CLW208	C. reticulata cv. Ponkan	leaf	Yichun, Jiangxi	2019	S. An Hu & H. Y. Li	OP872313	-	-	-	-	-
	B-----	CLW211	C. reticulata cv. Ponkan	leaf	Yichun, Jiangxi	2019	S. An Hu & H. Y. Li	OP872314	-	-	-	-	-
	B-----	CLW220	C. reticulata cv. Ponkan	leaf	Yichun, Jiangxi	2019	S. An Hu & H. Y. Li	OP872315	-	-	-	-	-
	B-----	CLW223	C. reticulata cv. Ponkan	leaf	Yichun, Jiangxi	2019	S. An Hu & H. Y. Li	OP872316	-	-	-	-	-
	B-----	CLW272	C. reticulata cv. Unshiu	leaf	Yichang, Hubei	2019	H. P. Xie & H. Y. Li	OP872317	-	-	-	-	-
	B-----	CLW276	C. reticulata cv. Unshiu	leaf	Yichang, Hubei	2019	H. P. Xie & H. Y. Li	OP872318	-	-	-	-	-
	B-----	CLW284	C. reticulata cv. Unshiu	leaf	Yichang, Hubei	2019	H. P. Xie & H. Y. Li	OP872319	-	-	-	-	-
	B-----	CLW290	C. reticulata cv. Unshiu	leaf	Yichang, Hubei	2019	H. P. Xie & H. Y. Li	OP872320	-	-	-	-	-
	B-----	CLW297	C. reticulata cv. Unshiu	leaf	Yichang, Hubei	2019	H. P. Xie & H. Y. Li	OP872321	-	-	-	-	-
	B-----	CLW298	C. reticulata cv. Unshiu	leaf	Yichang, Hubei	2019	H. P. Xie & H. Y. Li	OP872322	-	-	-	-	-
	B-----	CLW299	C. reticulata cv. Unshiu	leaf	Yichang, Hubei	2019	H. P. Xie & H. Y. Li	OP872323	-	-	-	-	-
	B-----	CLW302	C. reticulata cv. Unshiu	leaf	Yichang, Hubei	2019	H. P. Xie & H. Y. Li	OP872324	-	-	-	-	-
	B-----	CLW305	C. reticulata cv. Unshiu	leaf	Yichang, Hubei	2019	H. P. Xie & H. Y. Li	OP872325	-	-	-	-	-
	B-----	CLW306	C. reticulata cv. Unshiu	leaf	Yichang, Hubei	2019	H. P. Xie & H. Y. Li	OP872326	-	-	-	-	-
	B-----	CLW308	C. reticulata cv. Unshiu	leaf	Yichang, Hubei	2019	H. P. Xie & H. Y. Li	OP872327	-	-	-	-	-
	B-----	CLW315	C. reticulata cv. Unshiu	leaf	Yichang, Hubei	2019	H. P. Xie & H. Y. Li	OP872328	-	-	-	-	-
	B-----	CLW317	C. reticulata cv. Unshiu	leaf	Yichang, Hubei	2019	H. P. Xie & H. Y. Li	OP872329	-	-	-	-	-
	B-----	CLW318	C. reticulata cv. Unshiu	leaf	Yichang, Hubei	2019	H. P. Xie & H. Y. Li	OP872330	-	-	-	-	-
	B-----	CLW397	C. reticulata cv. Ponkan	fruit	Nanping, Fujian	2019	Unknow	OP872331	-	-	-	-	-
	B-----	CLW402	C. reticulata cv. Ponkan	fruit	Nanping, Fujian	2019	Unknow	OP872332	-	-	-	-	-
	CABBAA	CLW061f	C. reticulata cv. Ponkan	leaf	Xiangxi, Hunan	2019	S. S. Tan & H. Y. Li	OP872333	OP892862	OP893021	OP893244	OP922339	OP893408
	CABCAA	CLW025f	C. reticulata cv. Unshiu	leaf	Shaoyang, Hunan	2019	Y. T. Zeng & H. Y. Li	OP872334	OP892840	OP893022	OP893263	OP922310	OP893409
	CABCAA	CLW034f	C. sinensis cv. Navel	fruit	Xiangxi, Hunan	2019	S. S. Tan & H. Y. Li	OP872335	OP892802	OP893023	OP893264	OP922323	OP893410
	CABCAA	CLW041	C. reticulata cv. Unshiu	leaf	Shaoyang, Hunan	2019	Y. T. Zeng & H. Y. Li	OP872336	OP892769	OP893024	OP893265	OP922340	OP893382
	CABDAA	CLW121f	C. reticulata cv. Ponkan	leaf	Xiangxi, Hunan	2019	S. S. Tan & H. Y. Li	OP872337	OP892858	OP893025	OP893288	OP922324	OP893411
	CABEAA	CLW157f	C. reticulata cv. Ponkan	leaf	Xiangxi, Hunan	2019	S. S. Tan & H. Y. Li	OP872338	OP892803	OP893026	OP893291	OP922341	OP893412
	CABBA-	CLW225f	C. reticulata cv. Ponkan	leaf	Yichun, Jiangxi	2019	S. An Hu & H. Y. Li	OP872339	OP892804	OP893027	OP893245	OP922315	-
	CABBA-	CLW404	C. reticulata cv. Ponkan	fruit	Nanping, Fujian	2019	Unknow	OP872340	OP892805	OP893028	OP893246	OP922364	-
	CABBA-	CLW375f	C. sinensis cv. Blood	shoot	Wanzhou, Chongqing	2019	X. E Xiao & H. Y. Li	OP872341	OP892860	OP893029	OP893247	OP922316	-
	CABCA-	CLW089f	C. sinensis cv. Navel	leaf	Xiangxi, Hunan	2019	S. S. Tan & H. Y. Li	OP872342	OP892863	OP893055	OP893266	OP922325	-
	CABCA-	CLW200	C. reticulata cv. Ponkan	leaf	Yichun, Jiangxi	2019	S. An Hu & H. Y. Li	OP872343	OP892806	OP893030	OP893267	OP922342	-
	CABCA-	CLW213f	C. reticulata cv. Ponkan	leaf	Yichun, Jiangxi	2019	S. An Hu & H. Y. Li	OP872344	OP892770	OP893031	OP893268	OP922365	-
	CABCA-	CLW228	C. reticulata cv. Ponkan	leaf	Yichun, Jiangxi	2019	S. An Hu & H. Y. Li	OP872345	OP892771	OP893032	OP893269	OP922326	-
	CABCA-	CLW303	C. reticulata cv. Unshiu	leaf	Yichun, Jiangxi	2019	S. An Hu & H. Y. Li	OP872346	OP892772	OP893056	OP893270	OP922327	-
	CABCA-	CLW354	C. sinensis cv. Navel	fruit	Qiandongnan, Guizhou	2019	T. Xiong & H. Y. Li	OP872347	OP892773	OP893033	OP893271	OP922366	-
	CABDA-	CLW395f	C. reticulata cv. Ponkan	fruit	Nanping, Fujian	2019	Unknow	OP872348	OP892850	OP893053	OP893289	OP922372	-
	CABED-	CLW373f	C. paradisi cv. Changshanhuyou	leaf	Quzhou, Zhejiang	2019	T. Xiong & H. Y. Li	OP872349	OP892865	OP893034	OP893292	OP922370	-
	CABFA-	CLW167f	C. reticulata cv. Unshiu	leaf	Shaoyang, Hunan	2019	Y. T. Zeng & H. Y. Li	OP872350	OP892851	OP893035	OP893283	OP922367	-
	CABGA-	CLW246f	C. limon	fruit	Wanzhou, Chongqing	2019	X. E Xiao & H. Y. Li	OP872351	OP892807	OP893036	OP893293	OP922317	-
	CACCA-	CLW004f	C. sinensis cv. Navel	fruit	Yiyang, Hunan	2019	S. S. Tan & H. Y. Li	OP872352	OP892808	OP893057	OP893272	OP922343	-
	C-BFA-	CLW387f	C. reticulata cv. Ponkan	fruit	Nanping, Fujian	2019	Unknow	OP872353	-	OP893037	OP893284	OP922319	-
	C-----	CLW003	C. sinensis cv. Navel	fruit	Yiyang, Hunan	2019	S. S. Tan & H. Y. Li	OP872354	-	-	-	-	-
	C-----	CLW009	C. sinensis cv. Navel	fruit	Yiyang, Hunan	2019	S. S. Tan & H. Y. Li	OP872355	-	-	-	-	-
	C-----	CLW046	C. reticulata cv. Unshiu	leaf	Shaoyang, Hunan	2019	Y. T. Zeng & H. Y. Li	OP872356	-	-	-	-	-
	C-----	CLW050	C. reticulata cv. Unshiu	leaf	Shaoyang, Hunan	2019	Y. T. Zeng & H. Y. Li	OP872357	-	-	-	-	-
	C-----	CLW058	C. reticulata cv. Ponkan	leaf	Xiangxi, Hunan	2019	S. S. Tan & H. Y. Li	OP872358	-	-	-	-	-
	C-----	CLW063	C. reticulata cv. Ponkan	leaf	Xiangxi, Hunan	2019	S. S. Tan & H. Y. Li	OP872359	-	-	-	-	-
	C-----	CLW065	C. reticulata cv. Ponkan	leaf	Xiangxi, Hunan	2019	S. S. Tan & H. Y. Li	OP872360	-	-	-	-	-
	C-----	CLW069	C. reticulata cv. Ponkan	leaf	Xiangxi, Hunan	2019	S. S. Tan & H. Y. Li	OP872361	-	-	-	-	-
	C-----	CLW109	C. reticulata cv. Ponkan	leaf	Xiangxi, Hunan	2019	S. S. Tan & H. Y. Li	OP872362	-	-	-	-	-
	C-----	CLW126	C. reticulata cv. Ponkan	leaf	Xiangxi, Hunan	2019	S. S. Tan & H. Y. Li	OP872363	-	-	-	-	-
	C-----	CLW127	C. reticulata cv. Ponkan	leaf	Xiangxi, Hunan	2019	S. S. Tan & H. Y. Li	OP872364	-	-	-	-	-
	C-----	CLW129	C. reticulata cv. Ponkan	leaf	Xiangxi, Hunan	2019	S. S. Tan & H. Y. Li	OP872365	-	-	-	-	-
	C-----	CLW131	C. reticulata cv. Ponkan	leaf	Xiangxi, Hunan	2019	S. S. Tan & H. Y. Li	OP872366	-	-	-	-	-
	C-----	CLW164	C. reticulata cv. Unshiu	leaf	Shaoyang, Hunan	2019	Y. T. Zeng & H. Y. Li	OP872367	-	-	-	-	-
	C-----	CLW181	C. reticulata cv. Unshiu	leaf	Shaoyang, Hunan	2019	Y. T. Zeng & H. Y. Li	OP872368	-	-	-	-	-
	C-----	CLW188	C. reticulata cv. Unshiu	leaf	Shaoyang, Hunan	2019	Y. T. Zeng & H. Y. Li	OP872369	-	-	-	-	-
	C-----	CLW215	C. reticulata cv. Ponkan	leaf	Yichun, Jiangxi	2019	S. An Hu & H. Y. Li	OP872370	-	-	-	-	-
	C-----	CLW358	C. maxima cv. Guanximiyou	leaf	Longyan, Fujian	2019	T. Xiong & H. Y. Li	OP872371	-	-	-	-	-
	C-----	CLW382	C. limon	shoot	Wanzhou, Chongqing	2019	X. E Xiao & H. Y. Li	OP872372	-	-	-	-	-
	DABBCA	CLW280f	C. reticulata cv. Unshiu	leaf	Yichang, Hubei	2019	H. P. Xie & H. Y. Li	OP872373	OP892809	OP892966	OP893248	OP922361	OP893419
	D-----	CLW271	C. reticulata cv. Unshiu	leaf	Yichang, Hubei	2019	H. P. Xie & H. Y. Li	OP872374	-	-	-	-	-
	D-----	CLW275	C. reticulata cv. Unshiu	leaf	Yichang, Hubei	2019	H. P. Xie & H. Y. Li	OP872375	-	-	-	-	-
	D-----	CLW283	C. reticulata cv. Unshiu	leaf	Yichang, Hubei	2019	H. P. Xie & H. Y. Li	OP872376	-	-	-	-	-
	D-----	CLW286	C. reticulata cv. Unshiu	leaf	Yichang, Hubei	2019	H. P. Xie & H. Y. Li	OP872377	-	-	-	-	-
	D-----	CLW289	C. reticulata cv. Unshiu	leaf	Yichang, Hubei	2019	H. P. Xie & H. Y. Li	OP872378	-	-	-	-	-
	D-----	CLW301	C. reticulata cv. Unshiu	leaf	Yichang, Hubei	2019	H. P. Xie & H. Y. Li	OP872379	-	-	-	-	-
	D-----	CLW312	C. reticulata cv. Unshiu	leaf	Yichang, Hubei	2019	H. P. Xie & H. Y. Li	OP872380	-	-	-	-	-
	D-----	CLW314	C. reticulata cv. Unshiu	leaf	Yichang, Hubei	2019	H. P. Xie & H. Y. Li	OP872381	-	-	-	-	-
	D-----	CLW316	C. reticulata cv. Unshiu	leaf	Yichang, Hubei	2019	H. P. Xie & H. Y. Li	OP872382	-	-	-	-	-
	EBBBAA	CLW261f	C. reticulata cv. Ponkan	leaf	Shaoyang, Hunan	2019	Y. T. Zeng & H. Y. Li	OP872383	OP892758	OP893038	OP893249	OP922378	OP893401
	EBBCAA	CLW067f	C. reticulata cv. Ponkan	leaf	Xiangxi, Hunan	2019	S. S. Tan & H. Y. Li	OP872384	OP892843	OP893039	OP893273	OP922368	OP893403
	EBBFAA	CLW288f	C. reticulata cv. Unshiu	leaf	Yichang, Hubei	2019	H. P. Xie & H. Y. Li	OP872385	OP892828	OP893040	OP893294	OP922344	OP893402
	EBBFAA	CLW292f	C. reticulata cv. Unshiu	leaf	Yichang, Hubei	2019	H. P. Xie & H. Y. Li	OP872386	OP892759	OP892967	OP893285	OP922369	OP893431
	ECBBAA	CLW221f	C. reticulata cv. Ponkan	leaf	Yichun, Jiangxi	2019	S. An Hu & H. Y. Li	OP872387	OP892868	OP892968	OP893250	OP922381	OP893390
	ECBCAA	CLW054f	C. reticulata cv. Ponkan	leaf	Xiangxi, Hunan	2019	S. S. Tan & H. Y. Li	OP872388	OP892869	OP893041	OP893274	OP922383	OP893436
	ECBCAA	CLW100f	C. sinensis cv. Navel	fruit	Xiangxi, Hunan	2019	S. S. Tan & H. Y. Li	OP872389	OP892779	OP892969	OP893275	OP922320	OP893391
	EABCA-	CLW134f	C. reticulata cv. Ponkan	leaf	Xiangxi, Hunan	2019	S. S. Tan & H. Y. Li	OP872390	OP892855	OP892970	OP893276	OP922379	-
	ECBCA-	CLW048f	C. reticulata cv. Unshiu	leaf	Shaoyang, Hunan	2019	Y. T. Zeng & H. Y. Li	OP872391	OP892824	OP892971	OP893277	OP922373	-
	FBBCAA	CLW039f	C. sinensis cv. Navel	leaf	Xiangxi, Hunan	2019	S. S. Tan & H. Y. Li	OP872392	OP892778	OP892972	OP893278	OP922374	OP893420
	FBBCAA	CLW101f	C. sinensis cv. Navel	leaf	Xiangxi, Hunan	2019	S. S. Tan & H. Y. Li	OP872393	OP892829	OP893042	OP893227	OP922345	OP893421
	GABBC-	CLW124f	C. reticulata cv. Ponkan	leaf	Xiangxi, Hunan	2019	S. S. Tan & H. Y. Li	OP872394	OP892810	OP893043	OP893251	OP922376	-
	HABBA-	CLW044f	C. reticulata cv. Unshiu	leaf	Shaoyang, Hunan	2019	Y. T. Zeng & H. Y. Li	OP872395	OP892811	OP892973	OP893252	OP922371	-
	ICBBAA	CLW072f	C. reticulata cv. Ponkan	leaf	Xiangxi, Hunan	2019	S. S. Tan & H. Y. Li	OP872396	OP892780	OP893044	OP893253	OP922384	OP893395
	JABCAA	CLW154f	C. reticulata cv. Ponkan	leaf	Xiangxi, Hunan	2019	S. S. Tan & H. Y. Li	OP872397	OP892827	OP893045	OP893286	OP922318	OP893392
	KABBCA	CLW006f	C. sinensis cv. Navel	leaf	Yiyang, Hunan	2019	S. S. Tan & H. Y. Li	OP872398	OP892866	OP892974	OP893254	OP922358	OP893384
	LABBAA	CLW087f	C. sinensis cv. Navel	leaf	Xiangxi, Hunan	2019	S. S. Tan & H. Y. Li	OP872399	OP892812	OP892975	OP893255	OP922380	OP893404
	LABBAA	CLW150f	C. reticulata cv. Ponkan	leaf	Xiangxi, Hunan	2019	S. S. Tan & H. Y. Li	OP872400	OP892813	OP893046	OP893256	OP922346	OP893405
	MBBCCA	CLW430f	C. limon	fruit	Ziyang, Sichuan	2017	Y. B. Zeng & H. Y. Li	OP872401	OP892864	OP892976	OP893279	OP922377	OP893393
	NABBAA	CLW393f	C. reticulata cv. Ponkan	fruit	Nanping, Fujian	2019	Unknow	OP872402	OP892861	OP892977	OP893257	OP922375	OP893385
P. citriasiana sub Ⅰ	AABAAB	CLW503f	C. maxima cv. Suanyou	fruit	Yizhou, Guangxi	Unknow	Unknow	OP872403	OP892870	OP893058	OP893307	OP922385	OP893447
	AABAAB	CLW504f	C. maxima cv. Suanyou	fruit	Yizhou, Guangxi	Unknow	Unknow	OP872404	OP892873	OP893062	OP893310	OP922396	OP893452
	ABBAAB	CLW527f	C. maxima cv. Guanximiyou	fruit	Zhangzhou, Fujian	2015	J. W. Lv & H. Y. Li	OP872405	OP892871	OP893063	OP893313	OP922394	OP893453
	ABBAAB	CLW553f	C. maxima cv. Guanximiyou	fruit	Zhangzhou, Fujian	2015	J. W. Lv & H. Y. Li	OP872406	OP892874	OP893064	OP893314	OP922398	OP893448
	ABBAAB	CLW554	C. maxima cv. Shatianyou	fruit	Meizhou, Guangdong	2017	Y. B. Zeng & H. Y. Li	OP872407	OP892875	OP893065	OP893311	OP922395	OP893458
	ABBAAB	CLW574	C. maxima cv. Shatianyou	fruit	Meizhou, Guangdong	2017	Y. B. Zeng & H. Y. Li	OP872408	OP892876	OP893066	OP893318	OP922386	OP893449
	ABBBAB	CLW506	C. maxima cv. Shatianyou	fruit	Nanning, Guangxi	2016	Y. B. Zeng & H. Y. Li	OP872409	OP892877	OP893067	OP893308	OP922397	OP893457
	ABBBAB	CLW507	C. maxima cv. Shatianyou	fruit	Nanning, Guangxi	2016	Y. B. Zeng & H. Y. Li	OP872410	OP892895	OP893068	OP893312	OP922402	OP893459
	ABBBAB	CLW576	C. maxima cv. Shatianyou	fruit	Meizhou, Guangdong	2017	Y. B. Zeng & H. Y. Li	OP872411	OP892896	OP893059	OP893319	OP922387	OP893454
P. citriasiana	A-----	CLW508	C. maxima cv. Shatianyou	fruit	Nanning, Guangxi	2016	Y. B. Zeng & H. Y. Li	OP872412	-	-	-	-	-
	A-----	CLW511	C. maxima cv. Shatianyou	fruit	Nanning, Guangxi	2016	Y. B. Zeng & H. Y. Li	OP872413	-	-	-	-	-
	A-----	CLW513	C. maxima cv. Shatianyou	fruit	Nanning, Guangxi	2016	Y. B. Zeng & H. Y. Li	OP872414	-	-	-	-	-
	A-----	CLW514	C. maxima cv. Shatianyou	fruit	Nanning, Guangxi	2016	Y. B. Zeng & H. Y. Li	OP872415	-	-	-	-	-
	A-----	CLW515	C. maxima cv. Shatianyou	fruit	Nanning, Guangxi	2016	Y. B. Zeng & H. Y. Li	OP872416	-	-	-	-	-
	A-----	CLW516	C. maxima cv. Shatianyou	fruit	Nanning, Guangxi	2016	Y. B. Zeng & H. Y. Li	OP872417	-	-	-	-	-
	A-----	CLW517	C. maxima cv. Shatianyou	fruit	Nanning, Guangxi	2016	Y. B. Zeng & H. Y. Li	OP872418	-	-	-	-	-
	A-----	CLW518	C. maxima cv. Shatianyou	fruit	Nanning, Guangxi	2016	Y. B. Zeng & H. Y. Li	OP872419	-	-	-	-	-
	A-----	CLW519	C. maxima cv. Shatianyou	fruit	Nanning, Guangxi	2016	Y. B. Zeng & H. Y. Li	OP872420	-	-	-	-	-
	A-----	CLW520	C. maxima cv. Shatianyou	fruit	Nanning, Guangxi	2016	Y. B. Zeng & H. Y. Li	OP872421	-	-	-	-	-
	A-----	CLW521	C. maxima cv. Shatianyou	fruit	Nanning, Guangxi	2016	Y. B. Zeng & H. Y. Li	OP872422	-	-	-	-	-
	A-----	CLW522	C. maxima cv. Shatianyou	fruit	Nanning, Guangxi	2016	Y. B. Zeng & H. Y. Li	OP872423	-	-	-	-	-
	A-----	CLW523	C. maxima cv. Shatianyou	fruit	Nanning, Guangxi	2016	Y. B. Zeng & H. Y. Li	OP872424	-	-	-	-	-
	A-----	CLW524	C. maxima cv. Shatianyou	fruit	Nanning, Guangxi	2016	Y. B. Zeng & H. Y. Li	OP872425	-	-	-	-	-
	A-----	CLW525	C. maxima cv. Shatianyou	fruit	Guangxi	2015	Y. B. Zeng & H. Y. Li	OP872426	-	-	-	-	-
	A-----	CLW526	C. maxima cv. Shatianyou	fruit	Guangxi	2015	Y. B. Zeng & H. Y. Li	OP872427	-	-	-	-	-
	A-----	CLW530	C. maxima cv. Guanximiyou	fruit	Zhangzhou, Fujian	2015	J. W. Lv & H. Y. Li	OP872428	-	-	-	-	-
	A-----	CLW531	C. maxima cv. Guanximiyou	fruit	Zhangzhou, Fujian	2015	J. W. Lv & H. Y. Li	OP872429	-	-	-	-	-
	A-----	CLW532	C. maxima cv. Guanximiyou	fruit	Zhangzhou, Fujian	2015	J. W. Lv & H. Y. Li	OP872430	-	-	-	-	-
	A-----	CLW533	C. maxima cv. Guanximiyou	fruit	Zhangzhou, Fujian	2015	J. W. Lv & H. Y. Li	OP872431	-	-	-	-	-
	A-----	CLW534	C. maxima cv. Guanximiyou	fruit	Zhangzhou, Fujian	2015	J. W. Lv & H. Y. Li	OP872432	-	-	-	-	-
	A-----	CLW537	C. maxima cv. Guanximiyou	fruit	Zhangzhou, Fujian	2015	J. W. Lv & H. Y. Li	OP872433	-	-	-	-	-
	A-----	CLW538	C. maxima cv. Guanximiyou	fruit	Zhangzhou, Fujian	2015	J. W. Lv & H. Y. Li	OP872434	-	-	-	-	-
	A-----	CLW539	C. maxima cv. Guanximiyou	fruit	Zhangzhou, Fujian	2015	J. W. Lv & H. Y. Li	OP872435	-	-	-	-	-
	A-----	CLW540	C. maxima cv. Guanximiyou	fruit	Zhangzhou, Fujian	2015	J. W. Lv & H. Y. Li	OP872436	-	-	-	-	-
	A-----	CLW541	C. maxima cv. Guanximiyou	fruit	Zhangzhou, Fujian	2015	J. W. Lv & H. Y. Li	OP872437	-	-	-	-	-
	A-----	CLW542	C. maxima cv. Guanximiyou	fruit	Zhangzhou, Fujian	2015	J. W. Lv & H. Y. Li	OP872438	-	-	-	-	-
	A-----	CLW543	C. maxima cv. Guanximiyou	fruit	Zhangzhou, Fujian	2015	J. W. Lv & H. Y. Li	OP872439	-	-	-	-	-
	A-----	CLW549	C. maxima cv. Guanximiyou	fruit	Zhangzhou, Fujian	2015	J. W. Lv & H. Y. Li	OP872440	-	-	-	-	-
	A-----	CLW550	C. maxima cv. Guanximiyou	fruit	Zhangzhou, Fujian	2015	J. W. Lv & H. Y. Li	OP872441	-	-	-	-	-
	A-----	CLW552	C. maxima cv. Guanximiyou	fruit	Zhangzhou, Fujian	2009	X. H. Wang & H. Y. Li	OP872442	-	-	-	-	-
	A-----	CLW555	C. maxima cv. Shatianyou	fruit	Meizhou, Guangdong	2017	Y. B. Zeng & H. Y. Li	OP872443	-	-	-	-	-
	A-----	CLW556	C. maxima cv. Shatianyou	fruit	Meizhou, Guangdong	2017	Y. B. Zeng & H. Y. Li	OP872444	-	-	-	-	-
	A-----	CLW558	C. maxima cv. Shatianyou	fruit	Meizhou, Guangdong	2016	Y. B. Zeng & H. Y. Li	OP872445	-	-	-	-	-
	A-----	CLW559	C. maxima cv. Shatianyou	fruit	Meizhou, Guangdong	2017	Y. B. Zeng & H. Y. Li	OP872446	-	-	-	-	-
	A-----	CLW562	C. maxima cv. Shatianyou	fruit	Meizhou, Guangdong	2016	Y. B. Zeng & H. Y. Li	OP872447	-	-	-	-	-
	A-----	CLW563	C. maxima cv. Shatianyou	fruit	Meizhou, Guangdong	2016	Y. B. Zeng & H. Y. Li	OP872448	-	-	-	-	-
	A-----	CLW564	C. maxima cv. Shatianyou	fruit	Meizhou, Guangdong	2015	J. W. Lv & H. Y. Li	OP872449	-	-	-	-	-
	A-----	CLW567	C. maxima cv. Shatianyou	fruit	Meizhou, Guangdong	2017	Y. B. Zeng & H. Y. Li	OP872450	-	-	-	-	-
	A-----	CLW577	C. maxima cv. Shatianyou	fruit	Meizhou, Guangdong	2010	X. H. Wang & H. Y. Li	OP872451	-	-	-	-	-
	A-----	CLW578	C. maxima cv. Shatianyou	fruit	Meizhou, Guangdong	2009	X. H. Wang & H. Y. Li	OP872452	-	-	-	-	-
P. citriasiana sub Ⅱ	BBBABB	CLW536a,f	C. maxima cv. Guanximiyou	fruit	Zhangzhou, Fujian	2015	J. W. Lv & H. Y. Li	OP872545	OP892899	OP893069	OP893309	OP922388	OP893455
	BBBABB	CLW546a,f	C. maxima cv. Guanximiyou	fruit	Zhangzhou, Fujian	2015	J. W. Lv & H. Y. Li	OP872546	OP892878	OP893070	OP893315	OP922389	OP893451
	BBCABB	CLW529a,f,g	C. maxima cv. Guanximiyou	fruit	Zhangzhou, Fujian	2015	J. W. Lv & H. Y. Li	OP872547	OP892879	OP893060	OP893316	OP922391	OP893456
	BBCABB	CLW545a,f,g	C. maxima cv. Guanximiyou	fruit	Zhangzhou, Fujian	2015	J. W. Lv & H. Y. Li	OP872548	OP892880	OP893061	OP893317	OP922393	OP893450
P. citricarpa	AABABA	CLW438f	C. reticulata cv. Nangfengmiju	fruit	Fuzhou, Jiangxi	2016	Y. B. Zeng & H. Y. Li	OP872455	OP892883	OP893121	OP893333	OP922404	OP893463
	AABABA	CLW439f	C. reticulata cv. Nangfengmiju	fruit	Fuzhou, Jiangxi	2016	Y. B. Zeng & H. Y. Li	OP872456	OP892897	OP893122	OP893321	OP922416	OP893462
	AABABA	CLW447	C. reticulata cv. Nangfengmiju	fruit	Fuzhou, Jiangxi	2016	Y. B. Zeng & H. Y. Li	OP872457	OP892900	OP893109	OP893322	OP922399	OP893467
	AABABA	CLW477	C. reticulata cv. Nangfengmiju	fruit	Fuzhou, Jiangxi	2016	Y. B. Zeng & H. Y. Li	OP872458	OP892872	OP893110	OP893323	OP922400	OP893469
	AABACA	CLW432f	C. limon	fruit	Ziyang, Sichuan	2017	Y. B. Zeng & H. Y. Li	OP872459	OP892884	OP893123	OP893327	OP922401	OP893464
	AABACA	CLW437f	C. reticulata cv. Nangfengmiju	fruit	Fuzhou, Jiangxi	2016	Y. B. Zeng & H. Y. Li	OP872460	OP892885	OP893111	OP893328	OP922414	OP893465
	AABACA	CLW482	C. reticulata cv. Nangfengmiju	fruit	Fuzhou, Jiangxi	2016	Y. B. Zeng & H. Y. Li	OP872461	OP892898	OP893124	OP893324	OP922405	OP893470
	CABABA	CLW501f	C. reticulata cv. Shatangju	fruit	Meizhou, Guangdong	2017	Y. B. Zeng & H. Y. Li	OP872462	OP892886	OP893125	OP893329	OP922410	OP893471
	AABAB-	CLW502	C. reticulata	fruit	Taizhou, Zhejiang	2016	Y. B. Zeng & H. Y. Li	OP872463	OP892887	OP893112	OP893331	-	-
	AABAB-	CLW579f	C. reticulata cv. Bendizao	fruit	Taizhou, Zhejiang	2016	Y. B. Zeng & H. Y. Li	OP872464	OP892888	OP893113	OP893338	-	-
	AABAB-	CLW493f	C. reticulata	fruit	Taizhou, Zhejiang	2016	Y. B. Zeng & H. Y. Li	OP872465	OP892903	OP893126	OP893334	OP922411	-
	AABAC-	CLW453	C. reticulata cv. Nangfengmiju	fruit	Fuzhou, Jiangxi	2016	Y. B. Zeng & H. Y. Li	OP872466	OP892889	OP893127	OP893326	OP922415	-
	AABAC-	CLW455	C. reticulata cv. Nangfengmiju	fruit	Fuzhou, Jiangxi	2016	Y. B. Zeng & H. Y. Li	OP872467	OP892890	OP893128	OP893330	OP922406	-
	AABAC-	CLW458	C. reticulata cv. Nangfengmiju	fruit	Fuzhou, Jiangxi	2016	Y. B. Zeng & H. Y. Li	OP872468	OP892891	OP893114	OP893339	OP922407	-
	AABAC-	CLW490	C. reticulata cv. Nangfengmiju	fruit	Fuzhou, Jiangxi	2016	Y. B. Zeng & H. Y. Li	OP872469	OP892901	OP893115	OP893340	OP922408	-
	AABAC-	CLW491	C. reticulata cv. Nangfengmiju	fruit	Fuzhou, Jiangxi	2016	Y. B. Zeng & H. Y. Li	OP872470	OP892902	OP893116	OP893335	OP922409	-
P. citricarpa	A-B---	CLW497	C. reticulata	fruit	Taizhou, Zhejiang	2016	Y. B. Zeng & H. Y. Li	OP872477	-	OP893135	-	-	-
	A-B---	CLW498	C. reticulata	fruit	Taizhou, Zhejiang	2016	Y. B. Zeng & H. Y. Li	OP872478	-	OP893136	-	-	-
	A-B---	CLW499	C. reticulata	fruit	Taizhou, Zhejiang	2016	Y. B. Zeng & H. Y. Li	OP872479	-	OP893119	-	-	-
	A-B---	CLW580	C. reticulata cv. Bendizao	fruit	Taizhou, Zhejiang	2019	W. Wang & H. Y. Li	OP872480	-	OP893130	-	-	-
	--B---	CLW889	C. reticulata cv. Unshiu	fruit	Taizhou, Zhejiang	2020	W. Wang & F. Zheng	-	-	OP893140	-	-	-
	--B---	CLW892	C. reticulata cv. Unshiu	fruit	Taizhou, Zhejiang	2020	W. Wang & F. Zheng	-	-	OP893146	-	-	-
	--B---	CLW897	C. reticulata cv. Unshiu	fruit	Taizhou, Zhejiang	2020	W. Wang & F. Zheng	-	-	OP893149	-	-	-
	--B---	CLW901	C. reticulata cv. Unshiu	fruit	Taizhou, Zhejiang	2020	W. Wang & F. Zheng	-	-	OP893120	-	-	-
	--B---	CLW902	C. reticulata cv. Unshiu	fruit	Taizhou, Zhejiang	2020	W. Wang & F. Zheng	-	-	OP893147	-	-	-
	--B---	CLW913	C. reticulata cv. Manju	fruit	Taizhou, Zhejiang	2020	W. Wang & F. Zheng	-	-	OP893144	-	-	-
	--B---	CLW914	C. reticulata cv. Manju	fruit	Taizhou, Zhejiang	2020	W. Wang & F. Zheng	-	-	OP893145	-	-	-
	--B---	CLW923	C. reticulata cv. Manju	fruit	Taizhou, Zhejiang	2020	W. Wang & F. Zheng	-	-	OP893141	-	-	-
	--B---	CLW925	C. reticulata cv. Manju	fruit	Taizhou, Zhejiang	2020	W. Wang & F. Zheng	-	-	OP893143	-	-	-
	--B---	CLW926	C. reticulata cv. Manju	fruit	Taizhou, Zhejiang	2020	W. Wang & F. Zheng	-	-	OP893142	-	-	-
	--B---	CLW940	C. reticulata cv. Bendizao	fruit	Taizhou, Zhejiang	2020	W. Wang & F. Zheng	-	-	OP893133	-	-	-
	--B---	CLW941	C. reticulata cv. Bendizao	fruit	Taizhou, Zhejiang	2020	W. Wang & F. Zheng	-	-	OP893150	-	-	-
	--B---	CLW943	C. reticulata cv. Bendizao	fruit	Taizhou, Zhejiang	2020	W. Wang & F. Zheng	-	-	OP893151	-	-	-
	--B---	CLW946	C. reticulata cv. Bendizao	fruit	Taizhou, Zhejiang	2020	W. Wang & F. Zheng	-	-	OP893137	-	-	-
	--B---	CLW950	C. reticulata cv. Bendizao	fruit	Taizhou, Zhejiang	2020	W. Wang & F. Zheng	-	-	OP893152	-	-	-
	--B---	CLW958	C. reticulata cv. Hongshigan	fruit	Taizhou, Zhejiang	2020	W. Wang & F. Zheng	-	-	OP893154	-	-	-
	--B---	CLW962	C. reticulata cv. Ponkan	fruit	Taizhou, Zhejiang	2020	W. Wang & F. Zheng	-	-	OP893148	-	-	-
P. citrichinaensis sub Ⅰ	BABAAA	CLW270f	C. reticulata cv. Unshiu	leaf	Yichang, Hubei	2019	H. P. Xie & H. Y. Li	OP872481	OP892904	OP893156	OP893341	OP922417	OP893472
	BABAAA	CLW407f	C. paradisi cv. Changshanhuyou	leaf	Quzhou, Zhejiang	2019	T. Xiong & H. Y. Li	OP872482	OP892910	OP893157	OP893342	OP922426	OP893499
	BABAAB	CLW011f	C. reticulata cv. Unshiu	leaf	Shaoyang, Hunan	2019	Y. T. Zeng & H. Y. Li	OP872483	OP892908	OP893192	OP893343	OP922418	OP893478
	BABAAB	CLW045	C. reticulata cv. Unshiu	leaf	Shaoyang, Hunan	2019	Y. T. Zeng & H. Y. Li	OP872484	OP892911	OP893164	OP893344	OP922436	OP893479
	BABAAB	CLW180f	C. reticulata cv. Unshiu	fruit	Shaoyang, Hunan	2019	Y. T. Zeng & H. Y. Li	OP872485	OP892912	OP893158	OP893345	OP922440	OP893480
	BACAAA	CLW206f	C. reticulata cv. Ponkan	leaf	Yichun, Jiangxi	2019	S. An Hu & H. Y. Li	OP872486	OP892905	OP893168	OP893346	OP922419	OP893490
	BACAAA	CLW224	C. reticulata cv. Ponkan	leaf	Yichun, Jiangxi	2019	S. An Hu & H. Y. Li	OP872487	OP892913	OP893161	OP893374	OP922427	OP893495
	BACAAA	CLW227	C. reticulata cv. Ponkan	leaf	Yinchun, Jiangxi	2019	S. An Hu & H. Y. Li	OP872488	OP892914	OP893169	OP893347	OP922437	OP893473
	BACAAA	CLW250f	C. sinensis cv. Navel	leaf	Ganzhou, Jiangxi	2019	Q. D. Liu & H. Y. Li	OP872489	OP892915	OP893183	OP893348	OP922448	OP893474
	BACAAB	CLW071f	C. reticulata cv. Ponkan	fruit	Xiangxi, Hunan	2019	S. S. Tan & H. Y. Li	OP872490	OP892916	OP893170	OP893349	OP922420	OP893481
	BACAAB	CLW081	C. reticulata cv. Unshiu	leaf	Shaoyang, Hunan	2019	Y. T. Zeng & H. Y. Li	OP872491	OP892917	OP893171	OP893350	OP922421	OP893482
	BACAAB	CLW174	C. reticulata cv. Unshiu	leaf	Shaoyang, Hunan	2019	Y. T. Zeng & H. Y. Li	OP872492	OP892918	OP893187	OP893351	OP922446	OP893483
	BACAAB	CLW203	C. reticulata cv. Woju	leaf	Ganzhou, Jiangxi	2019	Q. D. Liu & H. Y. Li	OP872493	OP892919	OP893172	OP893352	OP922438	OP893484
	BACAAB	CLW204f	C. reticulata cv. Woju	leaf	Ganzhou, Jiangxi	2019	Q. D. Liu & H. Y. Li	OP872494	OP892907	OP893173	OP893353	OP922442	OP893485
	BBCAAB	CLW014f	C. reticulata cv. Unshiu	fruit	Shaoyang, Hunan	2019	Y. T. Zeng & H. Y. Li	OP872495	OP892941	OP893189	OP893354	OP922422	OP893496
	BCBAAB	CLW322f	C. reticulata cv. Unshiu	leaf	Yichang, Hubei	2019	H. P. Xie & H. Y. Li	OP872496	OP892906	OP893180	OP893375	OP922428	OP893501
	BCCAAB	CLW091f	C. sinensis cv. Navel	fruit	Xiangxi, Hunan	2019	S. S. Tan & H. Y. Li	OP872497	OP892928	OP893166	OP893355	OP922423	OP893486
	BCCAAB	CLW258f	C. reticulata cv. Ponkan	leaf	Shaoyang, Hunan	2019	Y. T. Zeng & H. Y. Li	OP872498	OP892909	OP893184	OP893376	OP922424	OP893492
	BDBAAB	CLW047f	C. reticulata cv. Unshiu	leaf	Shaoyang, Hunan	2019	Y. T. Zeng & H. Y. Li	OP872499	OP892931	OP893188	OP893356	OP922443	OP893487
	BDBAAB	CLW068f	C. reticulata cv. Ponkan	leaf	Xiangxi, Hunan	2019	S. S. Tan & H. Y. Li	OP872500	OP892932	OP893191	OP893357	OP922444	OP893493
	BDBAAB	CLW088	C. sinensis cv. Navel	leaf	Xiangxi, Hunan	2019	S. S. Tan & H. Y. Li	OP872501	OP892933	OP893165	OP893358	OP922439	OP893494
	BDBAAB	CLW408	C. paradisi cv. Changshanhuyou	leaf	Quzhou, Zhejiang	2019	T. Xiong & H. Y. Li	OP872502	OP892934	OP893181	OP893377	OP922425	OP893502
	BDCAAB	CLW205f	C. reticulata cv. Woju	leaf	Ganzhou, Jiangxi	2019	Q. D. Liu & H. Y. Li	OP872503	OP892939	OP893167	OP893359	OP922441	OP893488
	BDCBAA	CLW198f	C. reticulata cv. Ponkan	leaf	Yichun, Jiangxi	2019	S. An Hu & H. Y. Li	OP872504	OP892935	OP893185	OP893379	OP922432	OP893491
	BFCAAB	CLW108f	C. reticulata cv. Ponkan	leaf	Xiangxi, Hunan	2019	S. S. Tan & H. Y. Li	OP872505	OP892930	OP893193	OP893360	OP922445	OP893498
	BACBA-	CLW396f	C. reticulata cv. Ponkan	fruit	Nanping, Fujian	2019	Unknow	OP872506	OP892920	OP893162	OP893369	OP922429	-
	BA-A--	CLW351f	C. sinensis cv. Navel	fruit	Qiandongnan, Guizhou	2019	T. Xiong & H. Y. Li	OP872507	OP892921	-	OP893361	-	-
P. citrichinaensis	B-----	CLW405	C. paradisi cv. Changshanhuyou	leaf	Quzhou, Zhejiang	2019	T. Xiong & H. Y. Li	OP872508	-	-	-	-	-
	B-----	CLW017	C. reticulata cv. Unshiu	fruit	Shaoyang, Hunan	2019	Y. T. Zeng & H. Y. Li	OP872509	-	-	-	-	-
	B-----	CLW027	C. reticulata cv. Unshiu	leaf	Shaoyang, Hunan	2019	Y. T. Zeng & H. Y. Li	OP872510	-	-	-	-	-
	B-----	CLW037	C. sinensis cv. Navel	leaf	Xiangxi, Hunan	2019	S. S. Tan & H. Y. Li	OP872511	-	-	-	-	-
	B-----	CLW076	C. reticulata cv. Ponkan	leaf	Xiangxi, Hunan	2019	S. S. Tan & H. Y. Li	OP872512	-	-	-	-	-
	B-----	CLW093	C. sinensis cv. Navel	leaf	Xiangxi, Hunan	2019	S. S. Tan & H. Y. Li	OP872513	-	-	-	-	-
	B-----	CLW094	C. sinensis cv. Navel	leaf	Xiangxi, Hunan	2019	S. S. Tan & H. Y. Li	OP872514	-	-	-	-	-
	B-----	CLW112	C. reticulata cv. Ponkan	leaf	Xiangxi, Hunan	2019	S. S. Tan & H. Y. Li	OP872515	-	-	-	-	-
	B-----	CLW123	C. reticulata cv. Ponkan	leaf	Xiangxi, Hunan	2019	S. S. Tan & H. Y. Li	OP872516	-	-	-	-	-
	B-----	CLW137	C. reticulata cv. Ponkan	leaf	Xiangxi, Hunan	2019	S. S. Tan & H. Y. Li	OP872517	-	-	-	-	-
	B-----	CLW159	C. reticulata cv. Ponkan	leaf	Xiangxi, Hunan	2019	S. S. Tan & H. Y. Li	OP872518	-	-	-	-	-
	B-----	CLW160	C. reticulata cv. Ponkan	leaf	Xiangxi, Hunan	2019	S. S. Tan & H. Y. Li	OP872519	-	-	-	-	-
	B-----	CLW182	C. reticulata cv. Unshiu	leaf	Shaoyang, Hunan	2019	Y. T. Zeng & H. Y. Li	OP872520	-	-	-	-	-
	B-----	CLW185	C. reticulata cv. Unshiu	leaf	Shaoyang, Hunan	2019	Y. T. Zeng & H. Y. Li	OP872521	-	-	-	-	-
	B-----	CLW191	C. reticulata cv. Unshiu	leaf	Shaoyang, Hunan	2019	Y. T. Zeng & H. Y. Li	OP872522	-	-	-	-	-
	B-----	CLW209	C. reticulata cv. Ponkan	leaf	Yichun, Jiangxi	2019	S. An Hu & H. Y. Li	OP872523	-	-	-	-	-
	B-----	CLW210	C. reticulata cv. Ponkan	leaf	Yichun, Jiangxi	2019	S. An Hu & H. Y. Li	OP872524	-	-	-	-	-
	B-----	CLW214	C. reticulata cv. Ponkan	leaf	Yichun, Jiangxi	2019	S. An Hu & H. Y. Li	OP872525	-	-	-	-	-
	B-----	CLW230	C. reticulata cv. Ponkan	leaf	Yinchun, Jiangxi	2019	S. An Hu & H. Y. Li	OP872526	-	-	-	-	-
	B-----	CLW231	C. reticulata cv. Ponkan	leaf	Yinchun, Jiangxi	2019	S. An Hu & H. Y. Li	OP872527	-	-	-	-	-
	B-----	CLW262	C. reticulata cv. Ponkan	leaf	Shaoyang, Hunan	2019	H. P. Xie & H. Y. Li	OP872528	-	-	-	-	-
	B-----	CLW263	C. reticulata cv. Ponkan	leaf	Shaoyang, Hunan	2019	H. P. Xie & H. Y. Li	OP872529	-	-	-	-	-
	B-----	CLW264	C. reticulata cv. Ponkan	leaf	Shaoyang, Hunan	2019	H. P. Xie & H. Y. Li	OP872530	-	-	-	-	-
	B-----	CLW266	C. reticulata cv. Ponkan	leaf	Shaoyang, Hunan	2019	H. P. Xie & H. Y. Li	OP872531	-	-	-	-	-
	B-----	CLW279	C. reticulata cv. Unshiu	leaf	Yichang, Hubei	2019	H. P. Xie & H. Y. Li	OP872532	-	-	-	-	-
	B-----	CLW282	C. reticulata cv. Unshiu	leaf	Yichang, Hubei	2019	H. P. Xie & H. Y. Li	OP872533	-	-	-	-	-
	B-----	CLW295	C. reticulata cv. Unshiu	leaf	Yichang, Hubei	2019	H. P. Xie & H. Y. Li	OP872534	-	-	-	-	-
	B-----	CLW296	C. reticulata cv. Unshiu	leaf	Yichang, Hubei	2019	H. P. Xie & H. Y. Li	OP872535	-	-	-	-	-
	B-----	CLW307	C. reticulata cv. Unshiu	leaf	Yichang, Hubei	2019	H. P. Xie & H. Y. Li	OP872536	-	-	-	-	-
	B-----	CLW311	C. reticulata cv. Unshiu	leaf	Yichang, Hubei	2019	H. P. Xie & H. Y. Li	OP872537	-	-	-	-	-
	B-----	CLW325	C. reticulata cv. Unshiu	leaf	Yichang, Hubei	2019	H. P. Xie & H. Y. Li	OP872538	-	-	-	-	-
	B-----	CLW331	C. reticulata cv. Unshiu	leaf	Yichang, Hubei	2019	H. P. Xie & H. Y. Li	OP872539	-	-	-	-	-
	B-----	CLW334	C. reticulata cv. Unshiu	leaf	Yichang, Hubei	2019	H. P. Xie & H. Y. Li	OP872540	-	-	-	-	-
	B-----	CLW336	C. reticulata cv. Unshiu	leaf	Yichang, Hubei	2019	H. P. Xie & H. Y. Li	OP872541	-	-	-	-	-
	B-----	CLW339	C. reticulata cv. Unshiu	leaf	Yichang, Hubei	2019	H. P. Xie & H. Y. Li	OP872542	-	-	-	-	-
	B-----	CLW345	C. reticulata cv. Unshiu	leaf	Yichang, Hubei	2019	H. P. Xie & H. Y. Li	OP872543	-	-	-	-	-
	B-----	CLW346	C. reticulata cv. Unshiu	leaf	Yichang, Hubei	2019	H. P. Xie & H. Y. Li	OP872544	-	-	-	-	-
P. citrichinaensis sub Ⅱ	CABAAB	CLW122a	C. reticulata cv. Ponkan	leaf	Xiangxi, Hunan	2019	S. S. Tan & H. Y. Li	OP872557	OP892922	OP893159	OP893362	OP922449	OP893489
	CACAAB	CLW020a,f	C. reticulata cv. Unshiu	leaf	Shaoyang, Hunan	2019	Y. T. Zeng & H. Y. Li	OP872558	OP892923	OP893190	OP893378	OP922430	OP893497
	CACAAB	CLW384a,f	C. paradisi cv. Changshanhuyou	leaf	Quzhou, Zhejiang	2019	T. Xiong & H. Y. Li	OP872559	OP892924	OP893163	OP893363	OP922450	OP893503
	DACBAA	CLW216a,f	C. reticulata cv. Ponkan	leaf	Yichun, Jiangxi	2019	S. An Hu & H. Y. Li	OP872560	OP892942	OP893174	OP893370	OP922431	OP893475
	DACBAA	CLW240a,f	C. reticulata cv. Ponkan	leaf	Yichun, Jiangxi	2019	S. An Hu & H. Y. Li	OP872561	OP892925	OP893175	OP893371	OP922451	OP893476
	DDCBAA	CLW238a,f,g	C. reticulata cv. Ponkan	leaf	Yichun, Jiangxi	2019	S. An Hu & H. Y. Li	OP872562	OP892936	OP893176	OP893372	OP922452	OP893500
	DDCBAA	CLW242a,f,g	C. reticulata cv. Ponkan	leaf	Yichun, Jiangxi	2019	S. An Hu & H. Y. Li	OP872563	OP892937	OP893186	OP893373	OP922453	OP893505
	EACABA	CLW064a,f	C. reticulata cv. Ponkan	leaf	Xiangxi, Hunan	2019	S. S. Tan & H. Y. Li	OP872564	OP892940	OP893177	OP893364	OP922434	OP893477
	ECBABA	CLW310a,f	C. reticulata cv. Unshiu	leaf	Yichang, Hubei	2019	H. P. Xie & H. Y. Li	OP872565	OP892929	OP893182	OP893365	OP922433	OP893504
	ECBABB	CLW259a,f	C. reticulata cv. Ponkan	leaf	Shaoyang, Hunan	2019	Y. T. Zeng & H. Y. Li	OP872566	OP892938	OP893160	OP893366	OP922435	OP893506
	CACAA-	CLW212a,f	C. reticulata cv. Ponkan	leaf	Yichun, Jiangxi	2019	S. An Hu & H. Y. Li	OP872567	OP892926	OP893178	OP893367	OP922454	-
	GACAA-	CLW287a	C. reticulata cv. Unshiu	leaf	Yichang, Hubei	2019	H. P. Xie & H. Y. Li	OP872568	OP892927	OP893179	OP893368	OP922447	-
P. paracitricarpa	AABAAA	CLW247f	C. limon	fruit	Wanzhou, Chongqing	2019	X. E Xiao & H. Y. Li	OP872453	OP892881	OP893107	OP893320	OP922390	OP893460
	AABAAA	CLW417f	C. limon	fruit	Ziyang, Sichuan	2017	Y. B. Zeng & H. Y. Li	OP872454	OP892882	OP893108	OP893337	OP922403	OP893461
	BABAD-	CLW431f	C. limon	fruit	Ziyang, Sichuan	2017	Y. B. Zeng & H. Y. Li	OP872471	OP892892	OP893117	OP893325	OP922392	-
	AAAAAA	CLW433f	C. sinensis	fruit	Jiangjin, Chongqing	2020	W. Wang	OP872549	OP892893	OP893071	OP893336	OP922412	OP893466
	AAAAAA	CLW434f	C. sinensis	fruit	Jiangjin, Chongqing	2020	W. Wang	OP872550	OP892894	OP893076	OP893332	OP922413	OP893468
P. paracitricarpa	A-A---	CLW418	C. limon	fruit	Ziyang, Sichuan	2019	Y. T. Zeng & H. Y. Li	OP872551	-	OP893085	-	-	-
	A-A---	CLW420	C. limon	fruit	Ziyang, Sichuan	2019	Y. T. Zeng & H. Y. Li	OP872552	-	OP893077	-	-	-
	A-A---	CLW423	C. limon	fruit	Ziyang, Sichuan	2020	Y. T. Zeng & H. Y. Li	-	-	-	-	-	-
	A-A---	CLW426	C. limon	fruit	Ziyang, Sichuan	2019	Y. T. Zeng & H. Y. Li	OP872554	-	OP893086	-	-	-
	A-A---	CLW428	C. limon	fruit	Ziyang, Sichuan	2019	Y. T. Zeng & H. Y. Li	OP872555	-	OP893079	-	-	-
	A-A---	CLW429	C. limon	fruit	Ziyang, Sichuan	2019	Y. T. Zeng & H. Y. Li	OP872556	-	OP893080	-	-	-
	--A---	CLW602	C. sinensis cv. Navel	fruit	Jiangjin, Chongqing	2020	W. Wang	-	-	OP893087	-	-	-
	--A---	CLW603	C. sinensis cv. Navel	fruit	Jiangjin, Chongqing	2020	W. Wang	-	-	OP893081	-	-	-
	--A---	CLW610	C. sinensis cv. Navel	fruit	Jiangjin, Chongqing	2020	W. Wang	-	-	OP893088	-	-	-
	--A---	CLW614A	C. sinensis cv. Navel	fruit	Jiangjin, Chongqing	2021	W. Wang	-	-	-	-	-	-
	--A---	CLW651	C. sinensis cv. Navel	fruit	Jiangjin, Chongqing	2020	W. Wang	-	-	OP893082	-	-	-
	--A---	CLW652	C. sinensis cv. Navel	fruit	Jiangjin, Chongqing	2020	W. Wang	-	-	OP893083	-	-	-
	--A---	CLW654	C. sinensis cv. Navel	fruit	Jiangjin, Chongqing	2020	W. Wang	-	-	OP893089	-	-	-
	--A---	CLW659	C. sinensis cv. Valencia	fruit	Changshou, Chongqing	2020	W. Wang	-	-	OP893090	-	-	-
	--A---	CLW660	C. sinensis cv. Valencia	fruit	Changshou, Chongqing	2020	W. Wang	-	-	OP893103	-	-	-
	--A---	CLW664	C. sinensis cv. Valencia	fruit	Changshou, Chongqing	2020	W. Wang	-	-	OP893084	-	-	-
	--A---	CLW692	C. limon	fruit	Changshou, Chongqing	2020	W. Wang	-	-	OP893072	-	-	-
	--A---	CLW696	C. limon	fruit	Changshou, Chongqing	2020	W. Wang	-	-	OP893091	-	-	-
	--A---	CLW725	C. sinensis cv. Valencia	fruit	Changshou, Chongqing	2020	W. Wang	-	-	OP893099	-	-	-
	--A---	CLW728	C. sinensis cv. Valencia	fruit	Changshou, Chongqing	2020	W. Wang	-	-	OP893105	-	-	-
	--A---	CLW734	C. sinensis cv. Valencia	fruit	Changshou, Chongqing	2020	W. Wang	-	-	OP893073	-	-	-
	--A---	CLW740	C. sinensis cv. Valencia	fruit	Changshou, Chongqing	2020	W. Wang	-	-	OP893074	-	-	-
	--A---	CLW780	C. limon	fruit	Anyue, Sichuan	2020	W. Wang	-	-	OP893096	-	-	-
	--A---	CLW781	C. limon	fruit	Anyue, Sichuan	2020	W. Wang	-	-	OP893097	-	-	-
	--A---	CLW788	C. limon	fruit	Anyue, Sichuan	2020	W. Wang	-	-	OP893094	-	-	-
	--A---	CLW789	C. limon	fruit	Anyue, Sichuan	2020	W. Wang	-	-	OP893092	-	-	-
	--A---	CLW814	C. limon	fruit	Anyue, Sichuan	2020	W. Wang	-	-	OP893095	-	-	-
	--A---	CLW826	C. limon	fruit	Anyue, Sichuan	2020	W. Wang	-	-	OP893098	-	-	-
	--A---	CLW846	C. limon	fruit	Anyue, Sichuan	2020	W. Wang	-	-	OP893100	-	-	-
	--A---	CLW850	C. limon	fruit	Anyue, Sichuan	2020	W. Wang	-	-	OP893101	-	-	-
	--A---	CLW878	C. sinensis cv. Navel	fruit	Anyue, Sichuan	2020	W. Wang	-	-	OP893102	-	-	-
	--A---	CLW882	C. sinensis cv. Navel	fruit	Anyue, Sichuan	2020	W. Wang	-	-	OP893075	-	-	-
	--A---	CLW987	C. paradisi	fruit	Ruili, Yunnan	2020	F. Zheng & H. Y. Li	-	-	OP893106	-	-	-
a Species names in bold are novel species described in this study;
b Genotype within each identified species, determined by ITS, actA, tef1, gapdh, LSU and rpb2 loci; ‘-’ means not available;
c CLW Culture Collection of Wen Wang (CLW), Hangzhou, Zhejiang Province, China, CGMCC China General Microbiological Culture Collection Center, Beijing, China, '_A/B/C' different single spore from one scab;
d ITS Internal transcribed spacer, actA partial actin gene, tef1 Translation elongation factor 1-alpha gene, gapdh partial glyceraldehyde-3-dehydrogenase gene, LSU partial 28S (large subunit) nrDNA, rpb2 partial RNA polymerase II subunit second largest subunit gene, N/A Not available;
e Isolates represent ex-type;
f Isolates used for phylogenetic analyses;
g Isolates used for morphological and culture growth studies.

## Sheet: table S2
Table S2 GenBank Accession number of the isolates used for phylogenetic analysis in this study.
Species	Isolate No.a	Host	Country	GenBank accession No.b
				ITS	actA	tef1	gapdh	LSU	rpb2
Neofusicoccum mediterraneum	CBS 121718	Eucalyptus sp.	Greece	GU251176	KY855639	GU251308	KY855694	KY855754	KY855815
P. aristolochiicola	BRIP 53316	Aristolochia	Australia	JX486129	-	-	-	-	-
P. aspidistricola	NBRC 102244	Aspidistra elatior	Japan	AB454314	AB704204	-	-	-	-
P. aucubae-japonicae	MAFF 236703	Aucuba japonica	Japan	KR233300	KR233305	KR233310	-	-	-
P. bifrenariae	CBS 128855 = VIC30556T	Bifrenaria harrisoniae, leaf	Brazil	JF343565	JF343649	JF343586	JF343744	KF206209	KY855818
	CPC 17467	Bifrenaria harrisoniae, leaf	Brazil	KF170299	KF289283	KF289207	KF289138	KF206260	KY855819
P. camelliae	MUCC0059	Camellia japonica	Japan	AB454290	AB704223	-	-	-	-
P. capitalensis	CBS 128856 = CPC 18848	Stanhopea sp.	Brazil	JF261465	JF343647	JF261507	JF343776	KF206304	KY855826
	CBS 123373	Musa paradisiaca	Thailand	FJ538341	FJ538457	FJ538399	JF343703	JQ743604	KY855824
	CPC 20508	Ixora chinensis	Thailand	KF206198	KF289302	KF289185	KF289111	KF206225	KY855833
	CPC 27059	Citrus limon, leaf	Italy	KY855586	KY855641	KY855915	KY855696	KY855757	KY855835
	CPC 27084 = CBS141345	Citrus aurantifolia, leaf	Italy	KY855590	KY855645	KY855919	KY855700	KY855761	KY855839
P. catimbauensis	URM 7672	Mandevilla catimbauensis	Brazil	MF466160	MF466157	MF466155	-	MF466163	-
	URM 7674	Mandevilla catimbauensis	Brazil	MF466161	MF466158	MF466153	-	MF466164	-
P. cavendishii	BRIP 57384	Musa cv. Lady Finger	Australia	KC117644	KF014059	KF009695	KU716085	KU697330	-
	BRIP 57383	Musa cv. Lady Finger	Australia	KC117643	KF014058	KF009694	KU716084	KU697329	-
P. citriasiana	CBS 120486	Citrus maxima, fruit	Thailand	FJ538360	FJ538476	FJ538418	JF343686	KF206314	KY855858
	CBS 120487	Citrus maxima, fruit	China	FJ538361	FJ538477	FJ538419	JF343687	KF206313	KY855859
P. citribraziliensis	CBS 100098	Citrus sp., leaf	Brazil	FJ538352	FJ538468	FJ538410	JF343691	KF206221	KY855861
	CPC 17464	Citrus sp., leaf	Brazil	KF170300	KF289280	KF289224	KF289159	KF206263	KY855862
P. citricarpa	CBS 127454	Citrus limon	Australia	JF343583	JF343667	JF343604	JF343771	KF206306	KY855866
	ZJUCC200952	Citrus reticulata, leaf	China	JN791635	JN791556	JN791480	KY855732	KY855793	KY855884
P. citrichinaensis	CBS 130529 = ZJUCC201085 = CGMCC3.14302T	Citrus maxima, leaf	China	JN791597	JN791526	JN791452	KY855734	KY855795	KY855886
	ZJUCC200964	C. sinensis	China	JN791611	JN791535	JN791461	-	-	-
P. citrimaxima	CPC 20276 = CBS 136059 = MFLUCC10-0137	Citrus maxima, fruit	Thailand	KF170304	KF289300	KF289222	KF289157	KF206229
P. concentrica	CPC 18842	Hedera helix	Italy	KF170310	KF289288	KF289228	KF289163	KF206256	-
	CBS 937.70	Hedera sp.	Italy	FJ538350	KF289257	FJ538408	JF411745	KF206291	-
P. conjac	MUCC0410	Amorphophallus rivieri	Japan	AB454342	AB704239	-	-	-	-
P. cordylinophila	CPC 20261 = MFLUCC10-0166	Cordyline fruticosa	Thailand	KF170287	KF289295	KF289172	KF289076	KF206242	KY855887
	CPC 20277 = MFLUCC12-0014	Cordyline fruticosa	Thailand	KF170288	KF289301	KF289171	KF289075	KF206228	KY855888
P. cussonia	CPC 14875	Cussonia sp.	South Africa	JF343579	JF343663	JF343600	JF343765	KF206278	KY855890
	CPC 14873	Cussonia sp.	South Africa	JF343578	JF343662	JF343599	JF343764	KF206279	KY855889
P. elongata	CBS 126.22	Oxycoccus macrocarpos	USA	FJ538353	FJ538469	FJ538411	KF289164	-	-
P. ericarum	CBS 132534	Erica gracilis	South Africa	KF206170	KF289291	KF289227	KF289162	KF206253	-
P. fallopiae	MUCC0113	Fallopia japonica	Japan	AB454307	AB704228	-	-	-	-
	ISOJ61	-	Not given	MF164545	-	-	-	-	-
P. gardeniicola	MUCC0089	Gardenia jasminoides	Japan	AB454303	-	-	-	-	-
	MUCC0117	Gardenia jasminoides	Japan	AB454310	AB704230	-	-	-	-
P. harai	MUCC0043	Aucuba japonica	Japan	AB454281	AB704219	-	-	-	-
	MUCC0038	Aucuba japonica	Japan	AB454277	AB704218	-	-	-	-
P. hostae	CGMCC 3.14355	Hosta plantaginea	China	JN692535	JN692511	JN692523	JN692503	-	-
	CGMCC 3.14356	Hosta plantaginea	China	JN692536	JN692512	JN692524	JN692504	-	-
P. hymenocallidicola	CBS 131309	Hymenocallis littoralis	Australia	JQ044423	KF289242	KF289211	KF289142	JQ044443	-
	CPC 19331	Hymenocallis littoralis	Australia	KF170303	KF289290	KF289212	KF289143	KF206254	-
P. hypoglossi	CBS 434.92	Ruscus aculeatus	Italy	FJ538367	FJ538483	FJ538425	JF343695	KF206299	KY855892
P. iridigena	CBS 143410	Iris sp.	South Africa	MG934459	MG934466	MG934502	-	-	-
P. kerriae	MAFF 240047	Kerria japonica	Japan	AB454266	-	-	-	-	-
P. kobus	MUCC0049	Magnolia kobus	Japan	AB454286	AB704221	-	-	-	-
P. maculata	CPC 18347	Musa cv. Golygoly pot-pot	Australia	JQ743570	KF014016	KF009700	-	-	-
	BRIP 46622	Musa cv. Golygoly pot-pot	Australia	JQ743567	KF014013	KF009692	-	-	-
P. miurae	MUCC0065	Lindera praecox	Japan	AB454291	AB704224	-	-	-	-
P. musaechinensis	GZAAS6.1247	Musa sp.	China	KF955294	KM816627	KM816639	KM816633	-	-
	GZAAS6.1384	Musa sp.	China	KF955295	KM816628	KM816640	KM816634	-	-
P. musarum	BRIP 58028	Musa sp.	Australia	KC988377	KF014054	KF009738	-	-	-
	BRIP 57803	Musa sp.	Malaysia	JX997138	KF014055	KF009737	-	-	-
P. ophiopogonis	LrLF11	Lycoris radiata, Leaf	China	MG543713	-	-	-	-	-
	KACC 47754	Ophiopogon japonicus	South Korea	KP197057	-	-	-	-	-
P. paracapitalensis	CPC 26517 = CBS 141353	Citrus floridana, leaf	Italy	KY855622	KY855677	KY855951	KY855735	KY855796	KY855894
	CBS 173.77	Citrus aurantiifolia	New Zealand	KF206179	KF289244	FJ538393	KF289100	KF306231	KY855893
	CPC 28120 = CBS 141355	Citrus limon, leaf	Spain	KY855628	KY855683	KY855957	KY855741	KY855802	KY855900
P. paracitricarpa	CPC 27169 = CBS 141357	Citrus limon, leaf litter	Greece	KY855635	KY855690	KY855964	KY855748	KY855809	KY855907
	ZJUCC200933	Citrus sinensis, fruit	China	JN791626	JN791544	JN791468	KY855752	KY855813	KY855911
P. rhizophorae	NCYUCC 190352	Rhizophora stylosa	Taiwan	MT360030	MT363248	-	-	MT360039	-
	NCYUCC 190358	Rhizophora stylosa	Taiwan	MT360031	MT363249	-	MT363250	MT360040	-
P. speewahensis	BRIP 58044	Orchids	Australia	KF017269	-	KF017268	-	-	-
P. spinarum	CBS 292.90	Chamaecyparis pisifera	France	JF343585	JF343669	JF343606	JF343773	KF206301	KY855913
a CPC: Culture collection of P.W. Crous, housed at CBS; CBS: CBS-KNAW Fungal Biodiversity Centre, Utrecht, the Netherlands; ZJUCC: Zhejiang University Culture Collection, China; MFLUCC: Mae Fah Luang University Culture Collection; CGMCC: China, General Microbiological Culture Collection, Beijing, China; VIC: Culture collection of Federal University of Viçosa, Viçosa, Brazil. BRIP:Queensland Plant…
b ITS: internal transcribed spacers 1 and 2 together with 5.8S nrDNA; actA: partial actin gene; tef1: partial translation elongation factor 1-α gene; gapdh: partial glyceraldehyde-3-phosphate dehydrogenase gene; LSU: partial 28S (large subunit) nrDNA; rpb2: partial RNA polymerase II second largest subunit gene. Sequences generated in this study indicated in italics and bold.

## Sheet: table S3_
Table S3. Datasets used and statistics resulting from phylogenetic analyses.
Dataset	No. of taxa	No. of bp a	Maximum parsimony
			PIC b	No. of trees	Tree length			CI c	RI d			RC e			HI f
ITS	194	1151	196	96	1543			0.672	0.982			0.66			0.328
actA	183	256	185	200	279			0.627	0.965			0.605			0.373
tef1	176	264	178	200	444			0.68	0.977			0.664			0.32
gapdh	166	667	168	200	203			0.7	0.984			0.688			0.3
LSU	164	732	162	200	116			0.69	0.981			0.677			0.31
rpb2	116	712	117	16	338			0.793	0.99			0.785			0.207
ITS+actA+tef1+	194	3782	196	200	3553			0.57	0.971			0.553			0.43
gapdh+LSU+rpb2
Dataset	Maximum likelihood
	Subst. model g	NST h	Rate matrix					Ti/Tv ratio i		p-inv	Gamma			Rates
ITS	TIM2+G	6	1.994	3.907	1.994	1	9.928	-		-			0.298	gamma
actA	HKY+G	2	-	-	-	-	-	1.562		-			0.558	gamma
tef1	HKY+G	2	-	-	-	-	-	-		0.002			1.063	gamma
gapdh	TrN+G	6	1	3.793	1	1	11.044	-		-			0.261	gamma
LSU	TrNef+I+G	6	1	4.434	1	1	11.689	-		0.65			0.622	gamma
rpb2	TrN+G	6	1	2.95	1	1	8.106	-		-			0.344	gamma
ITS+actA+tef1+	TIM2+I+G	6	1.271	3.162	1.271	1	7.783	-		0.33			0.538	gamma
gapdh+LSU+rpb2
abp = base pairs.
bPIC = number of parsimony informative characters.
cCI = consistency index.
dRI = retention index.
eHI = homoplasy index.
fRC = rescaled consistency index.
gmodel = best-fit substitution model.
hNST = number of substitution rate categories.
ITi/Tv ratio = transition/transversion ratio.

## Sheet: Table S4_
Table S4 Comparison of morphology of two novel Phyllosticta species and its' related sister species
Species name	Ascospores	Conidiomata	Conidiogenous cells	Conidia	Spermatia	PDA (optimum)	MEA (optimum)	OA (optimum)
P. citriasiana sub I		120–240×125–225	7–17 × 3–5	(10–)12–14(–16)×(5–)6–7(–8)	3–5 × 1–2	27°C	30°C	30°C
P. citriasiana sub Ⅱ		139–668×63–290	6–28 × 2–6	(8–) 9–11 (–13)×(6–) 7–9	(5–) 6–7 (–8) × 1–2	27 ℃	30 ℃	27 ℃
P. citrichinaensis sub I	14–20 × 7–8	100–200×100–200	6–12 × 2–5	(7–)8–12(−13)×6–9	7–9 × 1–2	24°C	-	-
P. citrichinaensis sub Ⅱ		94–337 × 87–249	7–23 × 2–5	(8–) 10–12 × (6–) 7 (–9)	(4–) 6–7 (–10) × 1–2	24 ℃	27 ℃	24 ℃
		Pycnidia	Thickened cells tissue	basal cell	mucoid apical appendage
		139–668 × 63–290 µm	textura angularis to globularis	6–28 × 2–6 µm	(3–) 5–9 (–16) × 1–2 µm
		94–337 × 87–249 µm	textura angularis	7–23 × 2–5 µm	absent

## Sheet: Table S5
Table S5 Nucleotide differences observed among P. paracitriasiana and P. citriasiana isolates used in this study. Base positions representing fixed nucleotide differences between the two species are in bold.
Species	Isolates No.	Genotype	ITS	ITS	ITS	actA	tef1	tef1	tef1	gapdh	LSU	rpb2
			302	321	356	191	49	261	268	415	58	838
P. citriasiana	CBS 120486	AAAAAA	T	G	C	A	A	T	C	T	T	G
	CLW503	AABAAB	T	G	C	A	A	C	T	T	T	C
	CLW504	AABAAB	T	G	C	A	A	C	T	T	T	C
	CLW527	ABBAAB	T	G	C	G	A	C	T	T	T	C
	CLW553	ABBAAB	T	G	C	G	A	C	T	T	T	C
	CLW554	ABBAAB	T	G	C	G	A	C	T	T	T	C
	CLW574	ABBAAB	T	G	C	G	A	C	T	T	T	C
	CLW506	ABBBAB	T	G	C	G	A	C	T	C	T	C
	CLW507	ABBBAB	T	G	C	G	A	C	T	C	T	C
	CLW576	ABBBAB	T	G	C	G	A	C	T	C	T	C
P. paracitriasiana	CLW536	BBBABB	C	A	T	G	A	C	T	T	C	C
	CLW546	BBBABB	C	A	T	G	A	C	T	T	C	C
	CLW529	BBCABB	C	A	T	G	T	C	T	T	C	C
	CLW545	BBCABB	C	A	T	G	T	C	T	T	C	C

## Sheet: Table S6
Table S6 Nucleotide differences observed among P. paracitrichinaensis and P. citrichinaensis isolates used in this study. Base positions representing fixed nucleotide differences between the two species are in bold.
Species	Isolates No.	Genotype	ITS	ITS	ITS	ITS	ITS	ITS	ITS	ITS	ITS	ITS	ITS	ITS	ITS	ITS	actA	actA	actA	actA	actA	actA	actA	actA	actA	tef1	tef1	tef1	gapdh	LSU	rpb2
			316	447	520	522	564	571	574	583	595	798	836	1100	1104	1184	43	94	200	201	202	203	204	205	221	6	194	230	425	472	807
P. citrichinaensis	CBS 130529	AAAAAA	T	T	C	C	C	C	G	T	C	G	C	C	C	T	C	C	C	G	C	C	G	C	T	A	A	T	C	C	G
	CLW270	BABAAA	T	T	C	C	C	C	G	T	C	G	C	C	T	T	C	C	C	G	C	C	G	C	T	T	A	C	C	C	G
	CLW407	BABAAA	T	T	C	C	C	C	G	T	C	G	C	C	T	T	C	C	C	G	C	C	G	C	T	T	A	C	C	C	G
	CLW011	BABAAB	T	T	C	C	C	C	G	T	C	G	C	C	T	T	C	C	C	G	C	C	G	C	T	T	A	C	C	C	A
	CLW045	BABAAB	T	T	C	C	C	C	G	T	C	G	C	C	T	T	C	C	C	G	C	C	G	C	T	T	A	C	C	C	A
	CLW180	BABAAB	T	T	C	C	C	C	G	T	C	G	C	C	T	T	C	C	C	G	C	C	G	C	T	T	A	C	C	C	A
	CLW206	BACAAA	T	T	C	C	C	C	G	T	C	G	C	C	T	T	C	C	C	G	C	C	G	C	T	T	T	C	C	C	G
	CLW224	BACAAA	T	T	C	C	C	C	G	T	C	G	C	C	T	T	C	C	C	G	C	C	G	C	T	T	T	C	C	C	G
	CLW227	BACAAA	T	T	C	C	C	C	G	T	C	G	C	C	T	T	C	C	C	G	C	C	G	C	T	T	T	C	C	C	G
	CLW250	BACAAA	T	T	C	C	C	C	G	T	C	G	C	C	T	T	C	C	C	G	C	C	G	C	T	T	T	C	C	C	G
	CLW071	BACAAB	T	T	C	C	C	C	G	T	C	G	C	C	T	T	C	C	C	G	C	C	G	C	T	T	T	C	C	C	A
	CLW081	BACAAB	T	T	C	C	C	C	G	T	C	G	C	C	T	T	C	C	C	G	C	C	G	C	T	T	T	C	C	C	A
	CLW174	BACAAB	T	T	C	C	C	C	G	T	C	G	C	C	T	T	C	C	C	G	C	C	G	C	T	T	T	C	C	C	A
	CLW203	BACAAB	T	T	C	C	C	C	G	T	C	G	C	C	T	T	C	C	C	G	C	C	G	C	T	T	T	C	C	C	A
	CLW204	BACAAB	T	T	C	C	C	C	G	T	C	G	C	C	T	T	C	C	C	G	C	C	G	C	T	T	T	C	C	C	A
	CLW014	BBCAAB	T	T	C	C	C	C	G	T	C	G	C	C	T	T	C	C	-	-	-	-	-	-	T	T	T	C	C	C	A
	CLW322	BCBAAB	T	T	C	C	C	C	G	T	C	G	C	C	T	T	T	C	C	G	C	C	G	C	T	T	A	C	C	C	A
	CLW091	BCCAAB	T	T	C	C	C	C	G	T	C	G	C	C	T	T	T	C	C	G	C	C	G	C	T	T	T	C	C	C	A
	CLW258	BCCAAB	T	T	C	C	C	C	G	T	C	G	C	C	T	T	T	C	C	G	C	C	G	C	T	T	T	C	C	C	A
	CLW047	BDBAAB	T	T	C	C	C	C	G	T	C	G	C	C	T	T	C	G	C	G	C	C	G	C	T	T	A	C	C	C	A
	CLW068	BDBAAB	T	T	C	C	C	C	G	T	C	G	C	C	T	T	C	G	C	G	C	C	G	C	T	T	A	C	C	C	A
	CLW088	BDBAAB	T	T	C	C	C	C	G	T	C	G	C	C	T	T	C	G	C	G	C	C	G	C	T	T	A	C	C	C	A
	CLW408	BDBAAB	T	T	C	C	C	C	G	T	C	G	C	C	T	T	C	G	C	G	C	C	G	C	T	T	A	C	C	C	A
	CLW205	BDCAAB	T	T	C	C	C	C	G	T	C	G	C	C	T	T	C	G	C	G	C	C	G	C	T	T	T	C	C	C	A
	CLW198	BDCBAA	T	T	C	C	C	C	G	T	C	G	C	C	T	T	C	G	C	G	C	C	G	C	T	T	T	C	T	C	G
	CLW108	BFCAAB	T	T	C	C	C	C	G	T	C	G	C	C	T	T	C	C	C	G	C	C	G	C	C	T	T	C	C	C	A
	CLW396	BACBA-	T	T	C	C	C	C	G	T	C	G	C	C	T	T	C	C	C	G	C	C	G	C	T	T	T	C	T	C	N/A
	CLW351	BA-A--	T	T	C	C	C	C	G	T	C	G	C	C	T	T	C	C	C	G	C	C	G	C	T	N/A	N/A	N/A	C		N/A
P. paracitrichinaensis	CLW122	CABAAB	C	C	T	T	T	T	G	C	T	G	A	A	T	T	C	C	C	G	C	C	G	C	T	T	A	C	C	C	A
	CLW020	CACAAB	C	C	T	T	T	T	G	C	T	G	A	A	T	T	C	C	C	G	C	C	G	C	T	T	T	C	C	C	A
	CLW384	CACAAB	C	C	T	T	T	T	G	C	T	G	A	A	T	T	C	C	C	G	C	C	G	C	T	T	T	C	C	C	A
	CLW216	DACBAA	C	C	T	T	T	T	G	C	T	A	C	C	T	T	C	C	C	G	C	C	G	C	T	T	T	C	T	C	G
	CLW240	DACBAA	C	C	T	T	T	T	G	C	T	A	C	C	T	T	C	C	C	G	C	C	G	C	T	T	T	C	T	C	G
	CLW238	DDCBAA	C	C	T	T	T	T	G	C	T	A	C	C	T	T	C	G	C	G	C	C	G	C	T	T	T	C	T	C	G
	CLW242	DDCBAA	C	C	T	T	T	T	G	C	T	A	C	C	T	T	C	G	C	G	C	C	G	C	T	T	T	C	T	C	N/A
	CLW064	EACABA	C	C	T	T	T	T	G	C	T	G	C	C	T	C	C	C	C	G	C	C	G	C	T	T	T	C	C	T	G
	CLW310	ECBABA	C	C	T	T	T	T	G	C	T	G	C	C	T	C	T	C	C	G	C	C	G	C	T	T	A	C	C	T	G
	CLW259	ECBABB	C	C	T	T	T	T	G	C	T	G	C	C	T	C	T	C	C	G	C	C	G	C	T	T	A	C	C	T	A
	CLW212	CACAA-	C	C	T	T	T	T	G	C	T	G	A	A	T	T	C	C	C	G	C	C	G	C	T	T	T	C	C	C	N/A
	CLW287	GACAA-	C	C	T	T	T	T	T	T	C	G	C	C	T	T	C	C	C	G	C	C	G	C	T	T	T	C	C	C	N/A

## Sheet: Table S7
Table S7 Fst values among provincial or/and host subpopulations of five Phyllostitca spp. in China
	Subpop.	CQ	FJ	GZ	HB	HN	JX	SC	ZJ
P. capitalensis	CQ	0	0.356	0.353	0.334	0.365	0.354	0.492	0.341
	FJ	0	0	0.399	0.343	0.378	0.348	0.349	0.366
	GZ	0	0	0	0.452	0.424	0.377	0.26	0.38
	HB	0	0	0	0	0.366	0.379	0.23	0.332
	HN	0	0	0	0	0	0.355	0.323	0.339
	JX	0	0	0	0	0	0	0.355	0.394
	SC	0	0	0.077	0.117	0	0	0	0.202
	ZJ	0	0	0	0	0	0	0.111	0
	Subpop.	C. paradisi		C. limon		C. reticulata	C. sinensis	C. maxima
	C. paradisi	0		0.332		0.278	0.276	0.389
	C. limon	0		0		0.301	0.379	0.229
	C. reticulata	0		0.002		0	0.331	0.28
	C. sinensis	0		0.002		0	0	0.231
	C. maxima	0		0.026		0.02	0.038	0
		FJ		GD			GX
P. citriasiana	FJ	0		0.04			0.001
	GD	0.282		0			0.01
	GX	0.529		0.579			0
		JX				ZJ
P. citricarpa	JX	0				0.016
	ZJ	0.396				0
		HB		HN		JX		ZJ
P. citrichinaensis	HB	0		0.066		0.123		0.58
	HN	0.05		0		0.297		0.431
	JX	0.041		0.007		0		0.445
	ZJ	0		0		0		0
		C. paradisi			C. reticulata			C. sinensis
	C. paradisi	0			0.035			0.16
	C. reticulata	0.092			0			0.424
	C. sinensis	0.109			0			0
		CQ				SC
P. paracitricarpa	CQ	0				0.342
	SC	0.045				0
		C. sinensis				C. limon
	C. sinensis	0				0.015
	C. limon	0.571				0
Data were clone-corrected. The values above the diagonal line indicate the p values. The values below the diagonal line are the Fst values. CQ: Chongqing, FJ: Fujian, GZ: Guizhou, HB: Hubei, HN: Hunan, JX: Jiangxi, SC: Sichuan, ZJ: Zhejiang.
